# Supplementary material for: Systematic identification of miRNA-regulatory networks unveils their potential roles in sugarcane response to Sorghum mosaic virus infection
Source: BMC Plant Biol. 2022 May 19;22:247. doi: 10.1186/s12870-022-03641-6 (PMC9118776; doi:10.1186/s12870-022-03641-6)
Supplement: Supplementary file 2 — Additional file 2: Table S1. The statistic result of sRNA-seq data in 12 samples. Table S2. The statistic result of annotation and classification of the small RNAs (%). Table S3. The differentially expressed miRNAs in sugarcane varieties ROC22 and FN39 infected by SrMV. Table S4. List of 653 annotated predicted target genes corresponding to 132 identified miRNAs. Table S5. List of predicted target genes corresponding to the differentially expressed miRNAs. Table S6. The quantitative primers ofthe 12 selected miRNAs. Table S7. The quantitative primers of the 15 predicted target genes. Table S8. Primers used for cloning the candidate miRNAs and expression analysis of the Nicotiana benthamiana immune-related marker genes. [file 12870_2022_3641_MOESM2_ESM.xlsx]

## Sheet: Table S1
Table S1 The statistic result of sRNA-seq data in 12 samples
Sample	Number of original Reads	Length <18 nt (%)	Length >30 nt (%)	Number of clean reads	Q30 (%)
S1	20677986	16.81	17.57	13568133	91.48
S2	18886865	21.45	10.46	12859965	91.22
S3	20742466	16.03	10.64	15210562	91.27
S4	20290925	26.4	12.96	12301371	94.47
S5	18710614	26.31	7.1	12457684	94.66
S6	24663174	30.59	9.42	14792089	94.37
S7	19879751	20.3	9.91	13872379	94.52
S8	21373496	15.44	6.24	16737325	94.38
S9	21046769	21.61	5.04	15433756	94.49
S10	19662772	16.7	5.83	15228114	94.41
S11	19648623	10.87	4.71	16583172	94.75
S12	19994550	15.35	6.27	15668741	94.55
S1-S3 represent the healthy leaf samples of ROC22; S4-S6 represent the leaf samples of ROC22 infected by SrMV; S7-S9 represent the healthy leaf samples of FN39; S10-S12 represent the leaf samples of FN39 infected by SrMV.

## Sheet: Table S2
Table S2 The statistic result of annotation and classification of the small RNAs (%)
Sample	rRNA	snoRNA	tRNA	Repbase	Unannotated reads
S1	62.49	0.11	4	0.3	33.09
S2	66.71	0.09	3.22	0.28	29.69
S3	70.31	0.06	2.64	0.2	26.78
S4	39.75	0.14	9.74	0.89	49.48
S5	65.67	0.08	4.4	0.41	29.44
S6	56.16	0.1	7.78	0.51	35.45
S7	54.4	0.06	2.84	0.42	42.28
S8	29.86	0.06	2.31	0.55	67.21
S9	51.65	0.05	1.9	0.37	46.02
S10	50.7	0.04	2.37	0.35	46.53
S11	21.02	0.04	2.05	0.6	76.3
S12	44.87	0.04	1.93	0.38	52.78
S1-S3 represent the healthy leaf samples of ROC22; S4-S6 represent the leaf samples of ROC22 infected by SrMV; S7-S9 represent the healthy leaf samples of FN39; S10-S12 represent the leaf samples of FN39 infected by SrMV. rRNA represents ribosomal RNA; snoRNA represents small nucleolar RNA; tRNA represents transfer RNA; Repbase represents repetitive reads.

## Sheet: Table S3
Table S3 The differentially expressed miRNAs in sugarcane varieties ROC22 and FN39 infected by SrMV
Variety	miRNA name	miRNA ID	p-value (˂0.01)	FDR (≤0.05)	log2 FC (≥1 or ≤-1)	Regulated
ROC22	miR396a-5p	conservative_CL13043Contig1_12201	0.0001	0.0016	1.2601	up
	miR5231	conservative_CL21518Contig1_10252	0.0024	0.0198	2.2414	up
	miR165a-5p	conservative_CL24898Contig1_13005	0.0056	0.036	1.1424	up
	miR9492	conservative_CL26672Contig1_15829	0.0074	0.045	1.8477	up
	miR395b	conservative_Sugarcane_Unigene_BMK.11814_18991	4.14e-12	1.25e-10	-3.798	down
	miR395b	conservative_Sugarcane_Unigene_BMK.23824_20400	1.97e-50	2.39e-48	-6.3026	down
	miR6482	conservative_T3_Unigene_BMK.50162_40914	9.28e-05	0.0014	Inf	up
	miR5677	conservative_Sugarcane_Unigene_BMK.4116_22946	0.0034	0.0259	Inf	up
	nov_5449	unconservative_CL22329Contig1_5449	0.0042	0.0286	Inf	up
	nov_3741	unconservative_CL4778Contig1_3741	0.0014	0.0137	2.3825	up
	nov_14124	unconservative_CL6295Contig1_14124	1.26e-17	5.06e-16	Inf	up
	nov_14125	unconservative_CL6295Contig1_14125	1.26e-17	5.06e-16	Inf	up
	nov_9377	unconservative_CL9044Contig1_9377	1.7e-06	2.94e-05	1.928	up
	nov_36311	unconservative_T2_Unigene_BMK.30768_36311	1.7e-06	2.94e-05	1.928	up
	nov_21774	unconservative_Sugarcane_Unigene_BMK.34236_21774	0.0004	0.0048	7.3374	up
	nov_22650	unconservative_Sugarcane_Unigene_BMK.39299_22650	0.004	0.0283	-2.0834	down
	nov_28432	unconservative_Sugarcane_Unigene_BMK.66937_28432	0.0022	0.0186	4.0838	up
	nov_35455	unconservative_T2_Unigene_BMK.11681_35455	0.0015	0.0137	4.9308	up
	nov_38782	unconservative_T3_Unigene_BMK.25991_38782	4.45e-07	1.08e-05	4.129	up
FN39	miR812f	conservative_CL4784Contig1_6602	6.36e-31	1.62e-29	8.6955	up
	miR395b	conservative_Sugarcane_Unigene_BMK.11814_18991	4.58e-19	7.27e-18	4.8495	up
	miR395b	conservative_Sugarcane_Unigene_BMK.23824_20400	1.28e-22	2.71e-21	6.7248	up
	miR165a-3p	conservative_Sugarcane_Unigene_BMK.26076_20678	0.0008	0.0049	-1.7156	down
	miR479	conservative_Sugarcane_Unigene_BMK.26840_20760	0.0079	0.0344	1.4533	up
	miR482-5p	conservative_Sugarcane_Unigene_BMK.45642_23760	0.0083	0.0351	2.4288	up
	miR2275b-5p	conservative_Sugarcane_Unigene_BMK.82476_31313	3.89e-05	0.0003	2.9863	up
	miR172b-5p	conservative_Sugarcane_Unigene_BMK.8731_31839	1.78e-05	0.0002	1.2783	up
	miR1157-5p	conservative_T1_Unigene_BMK.2423_33280	1.01e-07	9.82e-07	Inf	up
	miR1510b-5p	conservative_T1_Unigene_BMK.40479_34605	3.37e-06	3.06e-05	-1.8179	down
	miR812f	conservative_T3_Unigene_BMK.49060_40746	6.36e-31	1.62e-29	8.6955	up
	miR6482	conservative_T3_Unigene_BMK.50162_40914	1.6e-69	2.03e-67	-9.0633	down
	nov_4673	unconservative_CL14188Contig1_4673	0.0032	0.0171	-1.8205	down
	nov_14968	unconservative_CL17769Contig1_14968	1.45e-11	2.04e-10	3.8935	up
	nov_5797	unconservative_CL19Contig1_5797	0.0088	0.0359	3.1667	up
	nov_3741	unconservative_CL4778Contig1_3741	0.0017	0.0093	-2.0902	down
	nov_14124	unconservative_CL6295Contig1_14124	2.11e-42	8.93e-41	-7.3667	down
	nov_14125	unconservative_CL6295Contig1_14125	2.11e-42	8.93e-41	-7.3667	down
	nov_9377	unconservative_CL9044Contig1_9377	0.0009	0.0053	-1.0306	down
	nov_19234	unconservative_Sugarcane_Unigene_BMK.13969_19234	0.006	0.0283	2.6891	up
	nov_20472	unconservative_Sugarcane_Unigene_BMK.24423_20472	6.46e-05	0.0005	1.2708	up
	nov_28432	unconservative_Sugarcane_Unigene_BMK.66937_28432	0.0126	0.0499	-1.3833	down
	nov_21774	unconservative_Sugarcane_Unigene_BMK.34236_21774	4.19e-08	4.43e-07	-4.9867	down
	nov_29190	unconservative_Sugarcane_Unigene_BMK.70425_29190	3.75e-05	0.0003	2.1442	up
	nov_35455	unconservative_T2_Unigene_BMK.11681_35455	0.0005	0.0036	-2.2875	down
	nov_36311	unconservative_T2_Unigene_BMK.30768_36311	0.0009	0.0053	-1.0306	down
	nov_38782	unconservative_T3_Unigene_BMK.25991_38782	4.13e-19	7.27e-18	-4.2637	down
	nov_39468	unconservative_T3_Unigene_BMK.33670_39468	8.21e-11	9.48e-10	7.9509	up
	nov_40467	unconservative_T3_Unigene_BMK.47098_40467	6.5e-11	8.25e-10	5.3248	up
	nov_40875	unconservative_T3_Unigene_BMK.49787_40875	0.0049	0.0238	1.1242	up
ROC22 and FN39 respectively represent sugarcane mosaic disease-susceptible and -resistant varieties. FDR mean false discovery rate. FC mean fold change. ‘Inf’ means in the case of the expression of the control group is 0, while that of the treatment group is not as high as 0, the fold change is infinite. E is a special format for scientific notation, such as 1.26E-16 represents 1.26×10-16. Conser…

## Sheet: Table S4
Table S4 List of 653 annotated predicted target genes corresponding to 132 identified miRNAs
#GeneID	KEGG_annotation	KOG_class	KOG_class_annotation	Pfam_annotation	Swissprot_annotation	nr_annotation	COG_class	COG_class_annotation	GO_annotation
CL15008Contig1	--	--	--	NPH3 family	BTB/POZ domain-containing protein At5g66560 GN=At5g66560 OS=Arabidopsis thaliana (Mouse-ear cress) PE=2 SV=2	hypothetical protein SORBIDRAFT_01g006980 [Sorghum bicolor]	--	--	Cellular Component: plasma membrane (GO:0005886);;
CL20410Contig1	--	[U]	Intracellular trafficking, secretion, and vesicular transport	--	--	TPA: hypothetical protein ZEAMMB73_285088 [Zea mays]	--	--	Cellular Component: plastid (GO:0009536);;
CL21465Contig1	--	--	--	FG-GAP repeat;; Repeat domain in Vibrio, Colwellia, Bradyrhizobium and Shewanella;; PQQ-like domain	--	PREDICTED: uncharacterized protein LOC103645720, partial [Zea mays]	--	--	Molecular Function: calcium ion binding (GO:0005509);; Cellular Component: endoplasmic reticulum (GO:0005783);; Biological Process: pollen wall assembly (GO:0010208);; Cellular Component: membrane (GO:0016020);; Cellular Component: cytoplasmic membrane-bounded vesicle (GO:0016023);;
CL22102Contig1	--	--	--	Protein of unknown function, DUF538	--	hypothetical protein SORBIDRAFT_03g043560 [Sorghum bicolor]	--	--	Cellular Component: cytoplasmic membrane-bounded vesicle (GO:0016023);;
Sugarcane_Unigene_BMK.63723	--	[R]	General function prediction only	Domain of unknown function;; Tetraspanin family	--	PREDICTED: uncharacterized protein LOC101785777 [Setaria italica]	--	--	Cellular Component: membrane (GO:0016020);;
CL7998Contig1	K08341|3e-77|zma:100240695|IDP1471, Atg8b	[Z]	Cytoskeleton	Autophagy protein Atg8 ubiquitin like;; Ubiquitin-like autophagy protein Apg12	Autophagy-related protein 8C (Precursor) GN=OSJNBa0056O06.5 OS=Oryza sativa subsp. japonica (Rice) PE=2 SV=1	LOC100240695 [Zea mays]	--	--	Cellular Component: autophagic vacuole membrane (GO:0000421);; Cellular Component: microtubule (GO:0005874);; Biological Process: autophagy (GO:0006914);; Biological Process: CVT pathway (GO:0032258);; Cellular Component: Cvt vesicle membrane (GO:0033110);;
CL24910Contig1	--	--	--	Mur ligase middle domain;; Mur ligase family, glutamate ligase domain	--	hypothetical protein SORBIDRAFT_01g029770 [Sorghum bicolor]	[M]	Cell wall/membrane/envelope biogenesis	Molecular Function: ATP binding (GO:0005524);; Biological Process: rRNA processing (GO:0006364);; Biological Process: tRNA metabolic process (GO:0006399);; Biological Process: regulation of cell shape (GO:0008360);; Biological Process: peptidoglycan biosynthetic process (GO:0009252);; Cellular Component: nucleoid (GO:0009295);; Cellular Component: chloroplast (GO:0009507);; Biological Process: ch…
CL4916Contig1	--	--	--	--	--	hypothetical protein SORBIDRAFT_09g016480 [Sorghum bicolor]	--	--	--
CL20609Contig1	--	--	--	--	--	hypothetical protein SORBIDRAFT_10g000550 [Sorghum bicolor]	--	--	--
CL10844Contig1	K14509|0.0|sbi:SORBI_06g001740|hypothetical protein	[T]	Signal transduction mechanisms	Response regulator receiver domain;; GAF domain	Protein EIN4 GN=EIN4 OS=Arabidopsis thaliana (Mouse-ear cress) PE=1 SV=1	hypothetical protein SORBIDRAFT_06g001740 [Sorghum bicolor]	[T]	Signal transduction mechanisms	Molecular Function: phosphorelay sensor kinase activity (GO:0000155);; Molecular Function: phosphorelay response regulator activity (GO:0000156);; Molecular Function: DNA binding (GO:0003677);; Molecular Function: ATP binding (GO:0005524);; Cellular Component: endoplasmic reticulum membrane (GO:0005789);; Biological Process: regulation of transcription, DNA-templated (GO:0006355);; Biological Pro…
Sugarcane_Unigene_BMK.60921	--	--	--	--	--	hypothetical protein SORBIDRAFT_09g030670 [Sorghum bicolor]	--	--	Molecular Function: catalytic activity (GO:0003824);; Biological Process: metabolic process (GO:0008152);;
CL22101Contig1	--	--	--	Protein kinase domain;; Protein tyrosine kinase;; D-mannose binding lectin;; S-locus glycoprotein family;; PAN-like domain	G-type lectin S-receptor-like serine/threonine-protein kinase At1g34300 (Precursor) GN=At1g34300 OS=Arabidopsis thaliana (Mouse-ear cress) PE=2 SV=1	hypothetical protein SORBIDRAFT_01g001980 [Sorghum bicolor]	[RTKL]	--	Molecular Function: protein serine/threonine kinase activity (GO:0004674);; Molecular Function: ATP binding (GO:0005524);; Cellular Component: plasma membrane (GO:0005886);; Biological Process: protein phosphorylation (GO:0006468);; Biological Process: protein N-linked glycosylation (GO:0006487);; Molecular Function: carbohydrate binding (GO:0030246);; Biological Process: recognition of pollen (G…
CL20980Contig1	--	[Z]	Cytoskeleton	Myosin head (motor domain);; IQ calmodulin-binding motif;; Protein phosphatase 2C;; Protein phosphatase 2C;; Stage II sporulation protein E (SpoIIE)	Myosin-17 GN=F7C8.80 OS=Arabidopsis thaliana (Mouse-ear cress) PE=1 SV=2	PREDICTED: myosin-J heavy chain-like isoform X1 [Setaria italica]	--	--	Molecular Function: nucleotide binding (GO:0000166);; Cellular Component: cytoplasmic membrane-bounded vesicle (GO:0016023);;
Sugarcane_Unigene_BMK.53447	--	[R]	General function prediction only	--	--	PREDICTED: uncharacterized protein LOC100274707 isoform X2 [Zea mays]	--	--	--
gi34929666	--	[R]	General function prediction only	Galactose oxidase, central domain;; Galactose oxidase, central domain;; Kelch motif;; Kelch motif;; Kelch motif;; Kelch motif	Acyl-CoA-binding domain-containing protein 4 GN=ACBP4 OS=Arabidopsis thaliana (Mouse-ear cress) PE=1 SV=1	hypothetical protein SORBIDRAFT_03g012440 [Sorghum bicolor]	--	--	Cellular Component: mitochondrion (GO:0005739);;
Sugarcane_Unigene_BMK.46721	--	[S]	Function unknown	Uncharacterized conserved protein (DUF2348);; Uncharacterized conserved protein (DUF2348)	Elongator complex protein 6 GN=ELP6 OS=Arabidopsis thaliana (Mouse-ear cress) PE=1 SV=1	hypothetical protein SORBIDRAFT_01g038830 [Sorghum bicolor]	--	--	Biological Process: response to oxidative stress (GO:0006979);; Biological Process: positive regulation of cell proliferation (GO:0008284);; Biological Process: negative regulation of anthocyanin metabolic process (GO:0031538);; Cellular Component: Elongator holoenzyme complex (GO:0033588);; Biological Process: regulation of leaf development (GO:2000024);;
CL26326Contig1	--	[R]	General function prediction only	C2H2-type zinc finger;; Zinc finger, C2H2 type	Zinc finger protein WIP5 OS=Arabidopsis thaliana (Mouse-ear cress) PE=2 SV=1	hypothetical protein SORBIDRAFT_09g021850 [Sorghum bicolor]	--	--	Molecular Function: metal ion binding (GO:0046872);;
CL18814Contig1	K13754|0.0|zma:100272741|hypothetical protein LOC100272741	[P]	Inorganic ion transport and metabolism	Sodium/calcium exchanger protein	Cation/calcium exchanger 5 GN=F7G19.17 OS=Arabidopsis thaliana (Mouse-ear cress) PE=2 SV=1	PREDICTED: cation/calcium exchanger 5-like isoform X1 [Setaria italica]	[P]	Inorganic ion transport and metabolism	Molecular Function: calcium:sodium antiporter activity (GO:0005432);; Cellular Component: plasma membrane (GO:0005886);; Biological Process: high-affinity potassium ion import (GO:0010163);; Molecular Function: potassium ion transmembrane transporter activity (GO:0015079);; Cellular Component: integral component of membrane (GO:0016021);; Cellular Component: nuclear periphery (GO:0034399);; Biolo…
CL8267Contig1	--	--	--	Salt stress response/antifungal	Antifungal protein ginkbilobin-2 (Precursor) GN=GNK2 OS=Ginkgo biloba (Ginkgo) PE=1 SV=1	hypothetical protein SORBIDRAFT_02g009830 [Sorghum bicolor]	--	--	--
CL11213Contig1	--	--	--	Protein of unknown function (DUF3550/UPF0682)	--	hypothetical protein SORBIDRAFT_02g031620 [Sorghum bicolor]	--	--	Cellular Component: cytosol (GO:0005829);;
CL9114Contig1	--	--	--	Cotton fibre expressed protein	--	hypothetical protein SORBIDRAFT_01g037730 [Sorghum bicolor]	--	--	--
Sugarcane_Unigene_BMK.67895	--	--	--	--	--	hypothetical protein SORBIDRAFT_09g005000 [Sorghum bicolor]	--	--	Cellular Component: plasma membrane (GO:0005886);; Biological Process: response to oxidative stress (GO:0006979);; Biological Process: pollen development (GO:0009555);; Cellular Component: cytoplasmic membrane-bounded vesicle (GO:0016023);;
CL6138Contig1	--	--	--	--	Mediator of RNA polymerase II transcription subunit 15a GN=F7H2.12 OS=Arabidopsis thaliana (Mouse-ear cress) PE=1 SV=1	uncharacterized protein LOC100383729 [Zea mays]	--	--	Molecular Function: transcription cofactor activity (GO:0003712);; Biological Process: regulation of transcription, DNA-templated (GO:0006355);;
CL2860Contig1	K11838|0.0|vvi:100244518|hypothetical protein LOC100244518	[O]	Posttranslational modification, protein turnover, chaperones	ICP0-binding domain of Ubiquitin-specific protease 7;; Ubiquitin-specific protease C-terminal;; Ubiquitin carboxyl-terminal hydrolase;; Ubiquitin carboxyl-terminal hydrolase;; MATH domain	Ubiquitin carboxyl-terminal hydrolase 13 GN=UBP13 OS=Arabidopsis thaliana (Mouse-ear cress) PE=1 SV=1	PREDICTED: ubiquitin carboxyl-terminal hydrolase 12-like isoform X1 [Setaria italica]	[O]	Posttranslational modification, protein turnover, chaperones	Molecular Function: ubiquitin thiolesterase activity (GO:0004221);; Biological Process: ubiquitin-dependent protein catabolic process (GO:0006511);; Molecular Function: cysteine-type peptidase activity (GO:0008234);;
CL14670Contig1	--	--	--	Mur ligase middle domain;; Mur ligase family, glutamate ligase domain;; ABC-2 type transporter;; ABC transporter;; AAA domain	ABC transporter G family member 4 GN=F14M19.30 OS=Arabidopsis thaliana (Mouse-ear cress) PE=3 SV=1	hypothetical protein SORBIDRAFT_01g029770 [Sorghum bicolor]	[M]	Cell wall/membrane/envelope biogenesis	Molecular Function: ATP binding (GO:0005524);; Biological Process: rRNA processing (GO:0006364);; Biological Process: tRNA metabolic process (GO:0006399);; Biological Process: regulation of cell shape (GO:0008360);; Biological Process: peptidoglycan biosynthetic process (GO:0009252);; Cellular Component: nucleoid (GO:0009295);; Cellular Component: chloroplast (GO:0009507);; Biological Process: ch…
CL21004Contig1	K00609|0.0|zma:100282373|pco130702b	[R]	General function prediction only	Aspartate/ornithine carbamoyltransferase, carbamoyl-P binding domain;; Aspartate/ornithine carbamoyltransferase, Asp/Orn binding domain	Aspartate carbamoyltransferase, chloroplastic (Precursor) OS=Oryza sativa subsp. japonica (Rice) PE=2 SV=1	LOC100282373 [Zea mays]	[F]	Nucleotide transport and metabolism	Molecular Function: aspartate carbamoyltransferase activity (GO:0004070);; Cellular Component: cytosol (GO:0005829);; Biological Process: purine nucleotide biosynthetic process (GO:0006164);; Biological Process: 'de novo' pyrimidine nucleobase biosynthetic process (GO:0006207);; Biological Process: cellular amino acid metabolic process (GO:0006520);; Cellular Component: chloroplast stroma (GO:000…
T1_Unigene_BMK.36029	--	[O]	Posttranslational modification, protein turnover, chaperones	DnaJ domain	Chaperone protein dnaJ 11, chloroplastic (Precursor) GN=T19K4.170 OS=Arabidopsis thaliana (Mouse-ear cress) PE=1 SV=2	hypothetical protein SORBIDRAFT_10g030200 [Sorghum bicolor]	[O]	Posttranslational modification, protein turnover, chaperones	Cellular Component: mitochondrion (GO:0005739);; Cellular Component: plastid (GO:0009536);;
CL5149Contig1	--	--	--	MatK/TrnK amino terminal region;; Type II intron maturase;; Photosynthetic reaction centre protein	Maturase K {ECO:0000255|HAMAP-Rule:MF_01390} OS=Saccharum officinarum (Sugarcane) PE=2 SV=3	maturase [Saccharum hybrid cultivar NCo 310]	--	--	Molecular Function: RNA binding (GO:0003723);; Biological Process: mRNA processing (GO:0006397);; Biological Process: tRNA processing (GO:0008033);; Biological Process: RNA splicing (GO:0008380);; Cellular Component: chloroplast (GO:0009507);;
Sugarcane_Unigene_BMK.68902	--	[P]	Inorganic ion transport and metabolism	Ammonium Transporter Family	Ammonium transporter 3 member 3 OS=Oryza sativa subsp. japonica (Rice) PE=2 SV=1	uncharacterized protein LOC100304410 [Zea mays]	[P]	Inorganic ion transport and metabolism	Molecular Function: ammonium transmembrane transporter activity (GO:0008519);; Cellular Component: integral component of membrane (GO:0016021);; Biological Process: ammonium transmembrane transport (GO:0072488);;
T2_Unigene_BMK.34977	--	--	--	--	--	uncharacterized protein LOC100193042 [Zea mays]	--	--	Cellular Component: chloroplast envelope (GO:0009941);;
CL175Contig2	--	[T]	Signal transduction mechanisms	Protein of unknown function (DUF1644);; Phosphatidylinositol-4-phosphate 5-Kinase;; TCP-1/cpn60 chaperonin family	1-phosphatidylinositol-3-phosphate 5-kinase FAB1B GN=FAB1B OS=Arabidopsis thaliana (Mouse-ear cress) PE=2 SV=1	hypothetical protein SORBIDRAFT_10g009370 [Sorghum bicolor]	[T]	Signal transduction mechanisms	Molecular Function: ATP binding (GO:0005524);; Molecular Function: phosphatidylinositol phosphate kinase activity (GO:0016307);; Biological Process: cellular protein metabolic process (GO:0044267);; Biological Process: phosphatidylinositol phosphorylation (GO:0046854);;
CL1761Contig1	K09523|0.0|sbi:SORBI_0088s002010|hypothetical protein	[O]	Posttranslational modification, protein turnover, chaperones	TPR repeat;; DnaJ domain;; Tetratricopeptide repeat;; Tetratricopeptide repeat;; Tetratricopeptide repeat;; Tetratricopeptide repeat;; Tetratricopeptide repeat;; Tetratricopeptide repeat;; Tetratricopeptide repeat;; Tetratricopeptide repeat;; Tetratricopeptide repeat;; Tetratricopeptide repeat;; Tetratricopeptide repeat	DnaJ protein P58IPK homolog (Precursor) OS=Arabidopsis thaliana (Mouse-ear cress) PE=1 SV=1	hypothetical protein SORBIDRAFT_0088s002010 [Sorghum bicolor]	[O]	Posttranslational modification, protein turnover, chaperones	Cellular Component: endoplasmic reticulum lumen (GO:0005788);; Cellular Component: plasma membrane (GO:0005886);; Biological Process: protein folding (GO:0006457);; Biological Process: response to heat (GO:0009408);; Biological Process: response to high light intensity (GO:0009644);; Cellular Component: cytoplasmic membrane-bounded vesicle (GO:0016023);; Molecular Function: heat shock protein bin…
CL19528Contig1	--	[P]	Inorganic ion transport and metabolism	Glutathione S-transferase, N-terminal domain;; Glutathione S-transferase, N-terminal domain;; Glutathione S-transferase, N-terminal domain;; Transcriptional repressor, ovate	Glutathione S-transferase DHAR3, chloroplastic (Precursor) GN=DHAR3 OS=Arabidopsis thaliana (Mouse-ear cress) PE=1 SV=1	unknown [Zea mays]	[O]	Posttranslational modification, protein turnover, chaperones	Biological Process: toxin catabolic process (GO:0009407);; Cellular Component: chloroplast stroma (GO:0009570);; Cellular Component: chloroplast envelope (GO:0009941);; Biological Process: thylakoid membrane organization (GO:0010027);; Biological Process: response to cyclopentenone (GO:0010583);; Biological Process: protein glutathionylation (GO:0010731);; Molecular Function: glutathione dehydrog…
Sugarcane_Unigene_BMK.55850	--	--	--	Peroxidase;; Peroxidase	Peroxidase 16 (Precursor) GN=F19F24.18 OS=Arabidopsis thaliana (Mouse-ear cress) PE=1 SV=2	hypothetical protein SORBIDRAFT_10g028500 [Sorghum bicolor]	--	--	Molecular Function: peroxidase activity (GO:0004601);; Cellular Component: mitochondrion (GO:0005739);; Biological Process: response to oxidative stress (GO:0006979);; Molecular Function: heme binding (GO:0020037);; Molecular Function: metal ion binding (GO:0046872);; Biological Process: oxidation-reduction process (GO:0055114);;
CL7940Contig1	--	--	--	Protein of unknown function (DUF3755)	--	OSJNBa0067K08.3 [Oryza sativa Japonica Group]	--	--	Molecular Function: DNA binding (GO:0003677);; Molecular Function: chromatin binding (GO:0003682);;
gi35019864	--	[S]	Function unknown	Domain of unknown function (DUF4149)	--	hypothetical protein SORBIDRAFT_08g017880 [Sorghum bicolor]	--	--	Cellular Component: endoplasmic reticulum (GO:0005783);; Cellular Component: membrane (GO:0016020);; Cellular Component: cytoplasmic membrane-bounded vesicle (GO:0016023);;
T1_Unigene_BMK.39095	--	[G]	Carbohydrate transport and metabolism	NADH(P)-binding	Protein TIC 62, chloroplastic (Precursor) GN=TIC62 OS=Pisum sativum (Garden pea) PE=1 SV=2	hypothetical protein SORBIDRAFT_02g000230 [Sorghum bicolor]	[MG]	--	Molecular Function: nucleotide binding (GO:0000166);; Cellular Component: chloroplast thylakoid membrane (GO:0009535);; Cellular Component: chloroplast envelope (GO:0009941);; Biological Process: stomatal complex morphogenesis (GO:0010103);; Biological Process: mRNA modification (GO:0016556);; Biological Process: photosynthesis, light reaction (GO:0019684);;
T3_Unigene_BMK.3543	--	[O]	Posttranslational modification, protein turnover, chaperones	Domain of unknown function (DUF3523);; ATPase family associated with various cellular activities (AAA)	Cell division control protein 48 homolog D GN=CDC48D OS=Arabidopsis thaliana (Mouse-ear cress) PE=1 SV=1	hypothetical protein SORBIDRAFT_04g030980 [Sorghum bicolor]	[R]	General function prediction only	Molecular Function: ATP binding (GO:0005524);; Molecular Function: zinc ion binding (GO:0008270);; Cellular Component: plant-type cell wall (GO:0009505);; Molecular Function: nucleoside-triphosphatase activity (GO:0017111);;
Sugarcane_Unigene_BMK.55211	--	--	--	BED zinc finger	--	PREDICTED: uncharacterized protein LOC103629199 [Zea mays]	--	--	--
CL25348Contig1	--	[J]	Translation, ribosomal structure and biogenesis	Amidase	Fatty acid amide hydrolase GN=FAAH OS=Arabidopsis thaliana (Mouse-ear cress) PE=1 SV=1	hypothetical protein SORBIDRAFT_08g004400 [Sorghum bicolor]	[J]	Translation, ribosomal structure and biogenesis	Molecular Function: carbon-nitrogen ligase activity, with glutamine as amido-N-donor (GO:0016884);;
T2_Unigene_BMK.38620	--	--	--	--	--	hypothetical protein SORBIDRAFT_02g022280 [Sorghum bicolor]	--	--	Molecular Function: sequence-specific DNA binding transcription factor activity (GO:0003700);; Biological Process: regulation of transcription, DNA-templated (GO:0006355);; Molecular Function: sequence-specific DNA binding (GO:0043565);;
CL9839Contig1	--	--	--	Dof domain, zinc finger	Dof zinc finger protein DOF3.6 GN=T22E16.30 OS=Arabidopsis thaliana (Mouse-ear cress) PE=1 SV=2	dof3 protein [Sorghum bicolor]	--	--	Molecular Function: DNA binding (GO:0003677);; Molecular Function: sequence-specific DNA binding transcription factor activity (GO:0003700);; Biological Process: regulation of transcription, DNA-templated (GO:0006355);; Molecular Function: zinc ion binding (GO:0008270);;
Sugarcane_Unigene_BMK.67210	--	--	--	--	--	hypothetical protein SORBIDRAFT_06g026560 [Sorghum bicolor]	--	--	Cellular Component: chloroplast inner membrane (GO:0009706);; Biological Process: chloroplast fission (GO:0010020);;
Sugarcane_Unigene_BMK.64967	--	[R]	General function prediction only	PPR repeat;; Pentatricopeptide repeat domain;; PPR repeat family;; PPR repeat	Pentatricopeptide repeat-containing protein At3g62890 GN=PCMP-H82 OS=Arabidopsis thaliana (Mouse-ear cress) PE=2 SV=1	hypothetical protein SORBIDRAFT_10g014210 [Sorghum bicolor]	--	--	Cellular Component: mitochondrion (GO:0005739);; Cellular Component: chloroplast (GO:0009507);; Biological Process: mitochondrial mRNA modification (GO:0080156);;
T3_Unigene_BMK.42013	--	--	--	--	--	hypothetical protein SORBIDRAFT_02g028956 [Sorghum bicolor]	--	--	--
Sugarcane_Unigene_BMK.61827	--	--	--	Tic22-like family	Protein TIC 22-like, chloroplastic (Precursor) GN=MYM9.5 OS=Arabidopsis thaliana (Mouse-ear cress) PE=3 SV=1	hypothetical protein SORBIDRAFT_02g009350 [Sorghum bicolor]	--	--	Cellular Component: chloroplast inner membrane (GO:0009706);;
CL3545Contig1	--	[R]	General function prediction only	Type I phosphodiesterase / nucleotide pyrophosphatase;; Sulfatase	--	hypothetical protein SORBIDRAFT_03g002880 [Sorghum bicolor]	[R]	General function prediction only	Biological Process: RNA splicing, via endonucleolytic cleavage and ligation (GO:0000394);; Molecular Function: phosphodiesterase I activity (GO:0004528);; Cellular Component: vacuole (GO:0005773);; Biological Process: methionine biosynthetic process (GO:0009086);; Biological Process: nucleotide metabolic process (GO:0009117);; Cellular Component: plastid (GO:0009536);; Molecular Function: NADH py…
T3_Unigene_BMK.51687	--	[R]	General function prediction only	--	Zinc finger protein WIP2 OS=Arabidopsis thaliana (Mouse-ear cress) PE=1 SV=1	hypothetical protein SORBIDRAFT_09g021850 [Sorghum bicolor]	--	--	Cellular Component: endosome (GO:0005768);; Cellular Component: Golgi apparatus (GO:0005794);; Cellular Component: trans-Golgi network (GO:0005802);; Molecular Function: metal ion binding (GO:0046872);;
T3_Unigene_BMK.40474	--	--	--	--	--	hypothetical protein SORBIDRAFT_03g032780 [Sorghum bicolor]	--	--	--
CL19400Contig1	--	--	--	Reverse transcriptase-like	--	hypothetical protein SORBIDRAFT_01g040370 [Sorghum bicolor]	--	--	--
gi35131152	--	--	--	--	Rhodanese-like domain-containing protein 7 GN=STR7 OS=Arabidopsis thaliana (Mouse-ear cress) PE=2 SV=1	hypothetical protein SORBIDRAFT_09g011890 [Sorghum bicolor]	--	--	Biological Process: aging (GO:0007568);; Cellular Component: plastid (GO:0009536);; Cellular Component: thylakoid (GO:0009579);; Cellular Component: membrane part (GO:0044425);;
CL24898Contig1	--	--	--	--	--	hypothetical protein SORBIDRAFT_03g046922 [Sorghum bicolor]	--	--	Molecular Function: DNA binding (GO:0003677);; Molecular Function: DNA-directed RNA polymerase activity (GO:0003899);; Molecular Function: copper ion binding (GO:0005507);; Biological Process: transcription, DNA-templated (GO:0006351);; Biological Process: amine metabolic process (GO:0009308);; Molecular Function: quinone binding (GO:0048038);;
CL27545Contig1	--	--	--	--	Growth-regulating factor 1 GN=GRF1 OS=Oryza sativa subsp. indica (Rice) PE=2 SV=1	hypothetical protein ZEAMMB73_405332 [Zea mays]	--	--	Molecular Function: ATP binding (GO:0005524);; Cellular Component: nucleus (GO:0005634);; Biological Process: regulation of transcription, DNA-templated (GO:0006355);; Molecular Function: hydrolase activity, acting on acid anhydrides, in phosphorus-containing anhydrides (GO:0016818);;
CL1239Contig1	K11262|0.0|sbi:SORBI_08g016820|hypothetical protein	[I]	Lipid transport and metabolism	Acetyl-CoA carboxylase, central region;; Carboxyl transferase domain;; Carbamoyl-phosphate synthase L chain, ATP binding domain;; Carbamoyl-phosphate synthase L chain, N-terminal domain;; Biotin carboxylase C-terminal domain;; ATP-grasp domain;; Biotin-requiring enzyme;; ATP-grasp domain;; ATP-grasp domain;; D-ala D-ala ligase C-terminus	Biotin carboxylase OS=Oryza sativa subsp. japonica (Rice) PE=3 SV=1	acetyl-CoA carboxylase [Saccharum hybrid cultivar R570]	[I]	Lipid transport and metabolism	Molecular Function: acetyl-CoA carboxylase activity (GO:0003989);; Molecular Function: biotin carboxylase activity (GO:0004075);; Molecular Function: ATP binding (GO:0005524);; Cellular Component: cytosol (GO:0005829);; Cellular Component: plasma membrane (GO:0005886);; Cellular Component: biotin carboxylase complex (GO:0009343);; Biological Process: response to cytokinin (GO:0009735);; Biologica…
CL3040Contig1	--	[T]	Signal transduction mechanisms	Protein kinase domain;; Protein tyrosine kinase;; NAF domain;; Kinase-like	CBL-interacting protein kinase 11 GN=P0031D02.33-1 OS=Oryza sativa subsp. japonica (Rice) PE=2 SV=1	CBL-interacting protein kinase [Saccharum hybrid cultivar Yacheng05-179]	[RTKL]	--	Molecular Function: protein serine/threonine kinase activity (GO:0004674);; Molecular Function: ATP binding (GO:0005524);; Biological Process: protein phosphorylation (GO:0006468);; Biological Process: negative regulation of abscisic acid-activated signaling pathway (GO:0009788);; Cellular Component: membrane (GO:0016020);;
T1_Unigene_BMK.41646	K01322|0.0|zma:100191488|pco126705	[O]	Posttranslational modification, protein turnover, chaperones	Prolyl oligopeptidase, N-terminal beta-propeller domain;; Prolyl oligopeptidase family;; Diacylglycerol acyltransferase;; Acyltransferase;; Diacylglycerol acyltransferase	Diacylglycerol O-acyltransferase 2 GN=DGAT2 OS=Arabidopsis thaliana (Mouse-ear cress) PE=2 SV=1	prolyl endopeptidase [Zea mays]	[E]	Amino acid transport and metabolism	Molecular Function: serine-type endopeptidase activity (GO:0004252);; Biological Process: proteolysis (GO:0006508);; Cellular Component: chloroplast (GO:0009507);; Molecular Function: serine-type exopeptidase activity (GO:0070008);;
CL2931Contig1	--	--	--	Plant transposon protein;; DDE superfamily endonuclease;; No apical meristem-associated C-terminal domain	Glutathione S-transferase T3 GN=K1O13.1 OS=Arabidopsis thaliana (Mouse-ear cress) PE=2 SV=1	hypothetical protein [Oryza sativa Japonica Group]	--	--	Cellular Component: mitochondrion (GO:0005739);; Cellular Component: membrane (GO:0016020);;
Sugarcane_Unigene_BMK.28313	--	[J]	Translation, ribosomal structure and biogenesis	Eukaryotic translation initiation factor 3 subunit 8 N-terminus;; Eukaryotic translation initiation factor 3 subunit 8 N-terminus	Eukaryotic translation initiation factor 3 subunit C {ECO:0000255|HAMAP-Rule:MF_03002} GN=TIF3C1 OS=Medicago truncatula (Barrel medic) PE=2 SV=1	hypothetical protein SORBIDRAFT_07g021915 [Sorghum bicolor]	--	--	Molecular Function: translation initiation factor activity (GO:0003743);; Cellular Component: eukaryotic translation initiation factor 3 complex (GO:0005852);; Biological Process: translational initiation (GO:0006413);; Molecular Function: translation initiation factor binding (GO:0031369);; Cellular Component: translation preinitiation complex (GO:0070993);;
gi35051138	K11253|9e-91|ppp:PHYPADRAFT_111893|HTR1512	[B]	Chromatin structure and dynamics	Core histone H2A/H2B/H3/H4	Histone H3.3 OS=Vitis vinifera (Grape) PE=2 SV=3	hypothetical protein VITISV_010022 [Vitis vinifera]	[B]	Chromatin structure and dynamics	Cellular Component: nucleosome (GO:0000786);; Molecular Function: DNA binding (GO:0003677);; Cellular Component: nucleus (GO:0005634);; Biological Process: glucose catabolic process (GO:0006007);; Biological Process: nucleosome assembly (GO:0006334);; Biological Process: protein targeting (GO:0006605);; Molecular Function: protein heterodimerization activity (GO:0046982);;
T1_Unigene_BMK.36175	--	--	--	RWP-RK domain;; NRDE protein	Protein RKD5 GN=RKD5 OS=Arabidopsis thaliana (Mouse-ear cress) PE=3 SV=1	NLP transcription factor [Zea mays]	--	--	Molecular Function: sequence-specific DNA binding transcription factor activity (GO:0003700);; Biological Process: regulation of transcription, DNA-templated (GO:0006355);;
T3_Unigene_BMK.49060	--	[A]	RNA processing and modification	LUC7 N_terminus	--	uncharacterized protein LOC100191822 [Zea mays]	[A]	RNA processing and modification	Biological Process: double fertilization forming a zygote and endosperm (GO:0009567);;
gi36042061	--	[J]	Translation, ribosomal structure and biogenesis	KOW motif	50S ribosomal protein L24, chloroplastic GN=rpl24 OS=Rhodomonas salina (Cryptomonas salina) PE=3 SV=1	PREDICTED: 39S ribosomal protein L24, mitochondrial-like [Setaria italica]	[J]	Translation, ribosomal structure and biogenesis	Molecular Function: structural constituent of ribosome (GO:0003735);; Biological Process: translation (GO:0006412);; Cellular Component: large ribosomal subunit (GO:0015934);;
Sugarcane_Unigene_BMK.61880	--	[G]	Carbohydrate transport and metabolism	Core-2/I-Branching enzyme	--	hypothetical protein SORBIDRAFT_01g011480 [Sorghum bicolor]	--	--	Molecular Function: acetylglucosaminyltransferase activity (GO:0008375);; Cellular Component: membrane (GO:0016020);;
Sugarcane_Unigene_BMK.65900	K08235|3e-133|sbi:SORBI_02g033240|hypothetical protein	--	--	Glycosyl hydrolases family 16;; Xyloglucan endo-transglycosylase (XET) C-terminus	Probable xyloglucan endotransglucosylase/hydrolase protein 32 (Precursor) GN=XTH32 OS=Arabidopsis thaliana (Mouse-ear cress) PE=2 SV=1	PREDICTED: probable xyloglucan endotransglucosylase/hydrolase protein 32-like [Setaria italica]	[G]	Carbohydrate transport and metabolism	Molecular Function: hydrolase activity, hydrolyzing O-glycosyl compounds (GO:0004553);; Cellular Component: cell wall (GO:0005618);; Biological Process: cellular glucan metabolic process (GO:0006073);; Cellular Component: cytoplasmic membrane-bounded vesicle (GO:0016023);; Molecular Function: xyloglucan:xyloglucosyl transferase activity (GO:0016762);; Cellular Component: apoplast (GO:0048046);;
Sugarcane_Unigene_BMK.62613	--	[O]	Posttranslational modification, protein turnover, chaperones	Ring finger domain;; RING-H2 zinc finger;; Zinc finger, C3HC4 type (RING finger);; Zinc finger, C3HC4 type (RING finger);; Zinc finger, C3HC4 type (RING finger)	E3 ubiquitin-protein ligase Os04g0590900 OS=Oryza sativa subsp. japonica (Rice) PE=2 SV=2	hypothetical protein SORBIDRAFT_04g031240 [Sorghum bicolor]	--	--	Molecular Function: nucleic acid binding (GO:0003676);; Molecular Function: ubiquitin-protein ligase activity (GO:0004842);; Molecular Function: zinc ion binding (GO:0008270);; Biological Process: plastid organization (GO:0009657);; Biological Process: gene expression (GO:0010467);; Cellular Component: membrane (GO:0016020);; Biological Process: protein ubiquitination (GO:0016567);; Biological Pr…
CL18780Contig1	--	--	--	BAG domain;; IQ calmodulin-binding motif	--	BCL-2-associated athanogene 5 [Saccharum hybrid cultivar R570]	--	--	Cellular Component: mitochondrion (GO:0005739);; Molecular Function: chaperone binding (GO:0051087);;
Sugarcane_Unigene_BMK.33941	K03033|6e-21|osa:4347735|Os09g0541900	[O]	Posttranslational modification, protein turnover, chaperones	--	Probable 26S proteasome non-ATPase regulatory subunit 3 GN=21D7 OS=Nicotiana tabacum (Common tobacco) PE=2 SV=1	TPA: hypothetical protein ZEAMMB73_878535 [Zea mays]	--	--	Cellular Component: proteasome complex (GO:0000502);; Cellular Component: plasma membrane (GO:0005886);; Cellular Component: plastid (GO:0009536);; Molecular Function: enzyme regulator activity (GO:0030234);; Biological Process: regulation of protein catabolic process (GO:0042176);; Biological Process: regulation of catalytic activity (GO:0050790);;
Sugarcane_Unigene_BMK.46654	--	[GC]	--	UDP-glucoronosyl and UDP-glucosyl transferase	UDP-glycosyltransferase 91C1 GN=UGT91C1 OS=Arabidopsis thaliana (Mouse-ear cress) PE=2 SV=1	hypothetical protein SORBIDRAFT_02g005940 [Sorghum bicolor]	--	--	Cellular Component: mitochondrion (GO:0005739);; Biological Process: metabolic process (GO:0008152);; Cellular Component: plastid (GO:0009536);; Molecular Function: transferase activity, transferring hexosyl groups (GO:0016758);;
CL758Contig1	--	[T]	Signal transduction mechanisms	Protein tyrosine kinase;; Protein kinase domain	Putative receptor-like protein kinase At1g72540 GN=At1g72540 OS=Arabidopsis thaliana (Mouse-ear cress) PE=2 SV=1	hypothetical protein SORBIDRAFT_01g034570 [Sorghum bicolor]	--	--	Molecular Function: protein serine/threonine kinase activity (GO:0004674);; Molecular Function: ATP binding (GO:0005524);; Biological Process: protein phosphorylation (GO:0006468);; Biological Process: glucuronoxylan metabolic process (GO:0010413);; Biological Process: xylan biosynthetic process (GO:0045492);;
T3_Unigene_BMK.35959	--	--	--	--	--	hypothetical protein SORBIDRAFT_04g031980 [Sorghum bicolor]	--	--	Biological Process: drug transmembrane transport (GO:0006855);; Molecular Function: drug transmembrane transporter activity (GO:0015238);; Molecular Function: antiporter activity (GO:0015297);; Cellular Component: membrane (GO:0016020);;
CL3863Contig1	--	--	--	PHD-finger	Protein CHROMATIN REMODELING 4 {ECO:0000303|PubMed:16547115} OS=Arabidopsis thaliana (Mouse-ear cress) PE=2 SV=1	hypothetical protein SORBIDRAFT_02g004100 [Sorghum bicolor]	--	--	Molecular Function: zinc ion binding (GO:0008270);;
CL1794Contig1	--	[J]	Translation, ribosomal structure and biogenesis	Amidase	Glutamyl-tRNA(Gln) amidotransferase subunit A, chloroplastic/mitochondrial {ECO:0000255|HAMAP-Rule:MF_03150} (Precursor) GN=VIT_12s0028g01330 OS=Vitis vinifera (Grape) PE=3 SV=1	PREDICTED: uncharacterized protein LOC100279085 isoform X1 [Zea mays]	[J]	Translation, ribosomal structure and biogenesis	Molecular Function: amidase activity (GO:0004040);; Biological Process: protein N-linked glycosylation (GO:0006487);; Biological Process: fatty acid beta-oxidation (GO:0006635);; Biological Process: lipid transport (GO:0006869);; Biological Process: intra-Golgi vesicle-mediated transport (GO:0006891);; Biological Process: lithium ion transport (GO:0010351);; Biological Process: protein import int…
CL3041Contig2	--	--	--	Protein of unknown function, DUF573	Mediator-associated protein 1 GN=At4g25210 OS=Arabidopsis thaliana (Mouse-ear cress) PE=1 SV=1	hypothetical protein SORBIDRAFT_03g009480 [Sorghum bicolor]	--	--	Molecular Function: chromatin binding (GO:0003682);;
Sugarcane_Unigene_BMK.88932	--	[R]	General function prediction only	--	Endonuclease OS=Nicotiana tabacum (Common tobacco) PE=2 SV=1	retrotransposon protein, putative, Ty1-copia sub-class [Oryza sativa Japonica Group]	--	--	Molecular Function: DNA binding (GO:0003677);; Biological Process: DNA recombination (GO:0006310);; Molecular Function: zinc ion binding (GO:0008270);; Biological Process: DNA integration (GO:0015074);;
CL19565Contig1	--	--	--	Transferase family	10-deacetylbaccatin III 10-O-acetyltransferase OS=Taxus cuspidata (Japanese yew) PE=1 SV=1	10-deacetylbaccatin III 10-O-acetyltransferase [Zea mays]	--	--	Cellular Component: plastid (GO:0009536);; Molecular Function: transferase activity, transferring acyl groups other than amino-acyl groups (GO:0016747);;
CL7886Contig1	--	--	--	Domain of unknown function (DUF588);; Domain of unknown function (DUF588)	CASP-like protein 4A2 GN=At5g62820 OS=Arabidopsis thaliana (Mouse-ear cress) PE=2 SV=1	hypothetical protein SORBIDRAFT_03g030220 [Sorghum bicolor]	--	--	Cellular Component: plasma membrane (GO:0005886);; Cellular Component: integral component of membrane (GO:0016021);;
CL1521Contig1	K05765|1e-95|sbi:SORBI_01g031270|hypothetical protein	[Z]	Cytoskeleton	Cofilin/tropomyosin-type actin-binding protein	Actin-depolymerizing factor 10 OS=Oryza sativa subsp. japonica (Rice) PE=2 SV=1	hypothetical protein SORBIDRAFT_01g031270 [Sorghum bicolor]	--	--	Molecular Function: actin binding (GO:0003779);; Cellular Component: actin cytoskeleton (GO:0015629);; Biological Process: actin filament depolymerization (GO:0030042);;
CL23211Contig1	--	--	--	Protein of unknown function (DUF760)	--	hypothetical protein SHCRBa_093_N12_F_10 [Saccharum hybrid cultivar R570]	--	--	Cellular Component: mitochondrion (GO:0005739);; Cellular Component: plastid (GO:0009536);;
T3_Unigene_BMK.52213	--	--	--	Protein kinase domain;; Protein tyrosine kinase	Leucine-rich repeat receptor-like serine/threonine/tyrosine-protein kinase SOBIR1 (Precursor) GN=F20M17.8 OS=Arabidopsis thaliana (Mouse-ear cress) PE=1 SV=1	hypothetical protein SORBIDRAFT_10g010660 [Sorghum bicolor]	[RTKL]	--	Molecular Function: protein serine/threonine kinase activity (GO:0004674);; Molecular Function: protein tyrosine kinase activity (GO:0004713);; Molecular Function: ATP binding (GO:0005524);; Biological Process: protein phosphorylation (GO:0006468);; Biological Process: transmembrane receptor protein tyrosine kinase signaling pathway (GO:0007169);; Biological Process: positive regulation of cell d…
Sugarcane_Unigene_BMK.53592	--	--	--	--	Peptidyl-prolyl cis-trans isomerase FKBP16-1, chloroplastic (Precursor) GN=FKBP16-1 OS=Arabidopsis thaliana (Mouse-ear cress) PE=2 SV=1	PREDICTED: peptidyl-prolyl cis-trans isomerase FKBP16-1, chloroplastic-like [Setaria italica]	--	--	Biological Process: protein peptidyl-prolyl isomerization (GO:0000413);; Molecular Function: peptidyl-prolyl cis-trans isomerase activity (GO:0003755);; Biological Process: protein folding (GO:0006457);; Cellular Component: chloroplast (GO:0009507);;
T1_Unigene_BMK.25065	--	[T]	Signal transduction mechanisms	NB-ARC domain;; Leucine Rich repeats (2 copies)	Putative disease resistance RPP13-like protein 3 GN=RPP13L3 OS=Arabidopsis thaliana (Mouse-ear cress) PE=3 SV=1	hypothetical protein SORBIDRAFT_07g002360 [Sorghum bicolor]	--	--	Cellular Component: cytoplasmic membrane-bounded vesicle (GO:0016023);;
Sugarcane_Unigene_BMK.70583	--	[I]	Lipid transport and metabolism	GNS1/SUR4 family	Elongation of fatty acids protein 3-like GN=HOS3 OS=Arabidopsis thaliana (Mouse-ear cress) PE=2 SV=1	LOC100281858 [Zea mays]	--	--	Cellular Component: integral component of membrane (GO:0016021);;
T2_Unigene_BMK.38932	--	--	--	Auxin response factor;; B3 DNA binding domain;; AUX/IAA family	Auxin response factor 10 OS=Oryza sativa subsp. japonica (Rice) PE=2 SV=3	hypothetical protein SORBIDRAFT_06g022810 [Sorghum bicolor]	--	--	Molecular Function: binding (GO:0005488);; Biological Process: transcription, DNA-templated (GO:0006351);; Biological Process: response to hormone (GO:0009725);; Biological Process: regulation of cellular process (GO:0050794);;
gi35945954	--	--	--	Zinc knuckle	--	hypothetical protein SORBIDRAFT_06g029650 [Sorghum bicolor]	--	--	Molecular Function: double-stranded DNA binding (GO:0003690);; Molecular Function: single-stranded DNA binding (GO:0003697);; Molecular Function: mRNA binding (GO:0003729);; Cellular Component: nucleolus (GO:0005730);; Cellular Component: cytoplasm (GO:0005737);; Cellular Component: plasma membrane (GO:0005886);; Biological Process: regulation of transcription, DNA-templated (GO:0006355);; Molecu…
CL5337Contig1	K11851|1e-157|sbi:SORBI_06g016735|hypothetical protein	[O]	Posttranslational modification, protein turnover, chaperones	Ubiquitin carboxyl-terminal hydrolase;; Ubiquitin carboxyl-terminal hydrolase;; Ubiquitin carboxyl-terminal hydrolase	Ubiquitin carboxyl-terminal hydrolase 27 GN=UBP27 OS=Arabidopsis thaliana (Mouse-ear cress) PE=2 SV=1	hypothetical protein SORBIDRAFT_06g016735 [Sorghum bicolor]	--	--	Molecular Function: ubiquitin thiolesterase activity (GO:0004221);; Biological Process: ubiquitin-dependent protein catabolic process (GO:0006511);; Molecular Function: methyltransferase activity (GO:0008168);; Molecular Function: cysteine-type peptidase activity (GO:0008234);; Biological Process: methylation (GO:0032259);;
Sugarcane_Unigene_BMK.35126	--	--	--	--	--	hypothetical protein SORBIDRAFT_05g012310 [Sorghum bicolor]	--	--	--
gi35983143	--	--	--	--	--	PREDICTED: uncharacterized protein LOC101781751 [Setaria italica]	--	--	--
CL10490Contig1	--	--	--	--	--	hypothetical protein SORBIDRAFT_03g032780 [Sorghum bicolor]	--	--	--
T3_Unigene_BMK.5783	--	--	--	--	--	hypothetical protein SORBIDRAFT_05g008140 [Sorghum bicolor]	--	--	Biological Process: defense response (GO:0006952);; Cellular Component: cytoplasmic membrane-bounded vesicle (GO:0016023);; Molecular Function: ADP binding (GO:0043531);;
Sugarcane_Unigene_BMK.60088	--	--	--	VQ motif	--	PREDICTED: putative protein TPRXL-like [Setaria italica]	--	--	Molecular Function: DNA binding (GO:0003677);; Cellular Component: plastid (GO:0009536);;
gi34959934	--	--	--	--	--	scarecrow-like 6 [Zea mays]	--	--	Biological Process: regulation of transcription, DNA-templated (GO:0006355);;
CL4781Contig1	--	[R]	General function prediction only	MatE	Protein TRANSPARENT TESTA 12 GN=F17J16_80 OS=Arabidopsis thaliana (Mouse-ear cress) PE=2 SV=1	hypothetical protein SORBIDRAFT_01g044660 [Sorghum bicolor]	[V]	Defense mechanisms	Biological Process: drug transmembrane transport (GO:0006855);; Molecular Function: drug transmembrane transporter activity (GO:0015238);; Molecular Function: antiporter activity (GO:0015297);; Cellular Component: membrane (GO:0016020);;
CL12216Contig1	--	--	--	Rapid ALkalinization Factor (RALF)	Protein RALF-like 33 (Precursor) OS=Arabidopsis thaliana (Mouse-ear cress) PE=2 SV=1	hypothetical protein SHCRBa_134_J05_F_340 [Saccharum hybrid cultivar R570]	--	--	Cellular Component: cytoplasmic membrane-bounded vesicle (GO:0016023);;
CL2398Contig1	--	[Q]	Secondary metabolites biosynthesis, transport and catabolism	ABC transporter transmembrane region;; ABC transporter;; P-loop containing region of AAA domain;; AAA domain;; 50S ribosome-binding GTPase;; Miro-like protein;; Dynamin family;; Putative methyltransferase;; Methyltransferase domain	ABC transporter C family member 14 GN=F26K9.130 OS=Arabidopsis thaliana (Mouse-ear cress) PE=1 SV=1	PREDICTED: ABC transporter C family member 14-like [Zea mays]	[V]	Defense mechanisms	Cellular Component: plant-type vacuole (GO:0000325);; Molecular Function: ATP binding (GO:0005524);; Cellular Component: vacuolar membrane (GO:0005774);; Cellular Component: plasma membrane (GO:0005886);; Biological Process: ATP catabolic process (GO:0006200);; Molecular Function: folic acid transporter activity (GO:0008517);; Biological Process: response to water deprivation (GO:0009414);; Cellu…
CL26166Contig1	--	--	--	Protein of unknown function (DUF971)	--	hypothetical protein SORBIDRAFT_03g043050 [Sorghum bicolor]	[S]	Function unknown	Cellular Component: mitochondrion (GO:0005739);;
T1_Unigene_BMK.29038	--	--	--	--	--	hypothetical protein SORBIDRAFT_04g031430 [Sorghum bicolor]	--	--	Molecular Function: zinc ion binding (GO:0008270);;
gi35054098	--	[O]	Posttranslational modification, protein turnover, chaperones	--	E3 ubiquitin-protein ligase RING1 GN=RING1 OS=Gossypium hirsutum (Upland cotton) PE=1 SV=1	hypothetical protein SORBIDRAFT_07g022600 [Sorghum bicolor]	--	--	Molecular Function: zinc ion binding (GO:0008270);;
CL25031Contig1	--	[QI]	--	Cytochrome P450	Cytochrome P450 94C1 GN=CYP94C1 OS=Arabidopsis thaliana (Mouse-ear cress) PE=2 SV=1	putative cytochrome P450 superfamily protein [Zea mays]	--	--	Molecular Function: iron ion binding (GO:0005506);; Molecular Function: electron carrier activity (GO:0009055);; Cellular Component: cytoplasmic membrane-bounded vesicle (GO:0016023);; Molecular Function: alkane 1-monooxygenase activity (GO:0018685);; Molecular Function: heme binding (GO:0020037);; Biological Process: electron transport chain (GO:0022900);;
CL22215Contig1	K00588|2e-165|sbi:SORBI_10g004540|hypothetical protein	[Q]	Secondary metabolites biosynthesis, transport and catabolism	O-methyltransferase;; Methyltransferase domain;; Methyltransferase domain	Caffeoyl-CoA O-methyltransferase 1 GN=CCOAOMT1 OS=Zea mays (Maize) PE=2 SV=1	caffeoyl CoA O-methyltransferase 1 [Panicum virgatum]	[R]	General function prediction only	Molecular Function: calcium ion binding (GO:0005509);; Cellular Component: cytosol (GO:0005829);; Biological Process: polyamine catabolic process (GO:0006598);; Biological Process: response to wounding (GO:0009611);; Biological Process: coumarin biosynthetic process (GO:0009805);; Biological Process: lignin biosynthetic process (GO:0009809);; Biological Process: positive regulation of flavonoid b…
CL24339Contig1	--	--	--	--	--	hypothetical protein SORBIDRAFT_06g019000 [Sorghum bicolor]	--	--	--
gi35337467	--	--	--	--	--	hypothetical protein SORBIDRAFT_04g005660 [Sorghum bicolor]	--	--	Biological Process: mitotic G2 phase (GO:0000085);; Biological Process: double-strand break repair via homologous recombination (GO:0000724);; Biological Process: DNA replication initiation (GO:0006270);; Biological Process: regulation of DNA replication (GO:0006275);; Biological Process: DNA methylation (GO:0006306);; Biological Process: chromatin silencing (GO:0006342);; Biological Process: sis…
CL1178Contig1	--	[R]	General function prediction only	PPR repeat family;; PPR repeat;; Pentatricopeptide repeat domain	Pentatricopeptide repeat-containing protein At1g76280 GN=At1g76280 OS=Arabidopsis thaliana (Mouse-ear cress) PE=2 SV=2	hypothetical protein SORBIDRAFT_02g027390 [Sorghum bicolor]	--	--	--
CL21065Contig1	--	[S]	Function unknown	Eukaryotic protein of unknown function (DUF829)	--	hypothetical protein SORBIDRAFT_10g007170 [Sorghum bicolor]	--	--	Cellular Component: mitochondrion (GO:0005739);; Cellular Component: peroxisome (GO:0005777);; Cellular Component: integral component of membrane (GO:0016021);; Molecular Function: cellulose synthase (UDP-forming) activity (GO:0016760);; Biological Process: cellulose biosynthetic process (GO:0030244);;
T1_Unigene_BMK.35375	--	--	--	--	Protein FLX-like 1 GN=MIE1.26 OS=Arabidopsis thaliana (Mouse-ear cress) PE=1 SV=1	hypothetical protein SORBIDRAFT_01g003500 [Sorghum bicolor]	--	--	--
CL6791Contig1	--	[IR]	--	Methyltransferase domain;; Methyltransferase domain;; Methyltransferase domain;; Methyltransferase domain;; Methyltransferase domain;; Methyltransferase domain;; Mycolic acid cyclopropane synthetase;; ubiE/COQ5 methyltransferase family;; AdoMet dependent proline di-methyltransferase;; Methyltransferase domain;; Tellurite resistance protein TehB;; Methyltransferase small domain;; CheR methyltransf…	Phosphoethanolamine N-methyltransferase 1 GN=MEB5.22 OS=Arabidopsis thaliana (Mouse-ear cress) PE=1 SV=1	phosphoethanolamine N-methyltransferase [Zea mays]	[QR]	--	Molecular Function: phosphoethanolamine N-methyltransferase activity (GO:0000234);; Biological Process: phosphatidylcholine biosynthetic process (GO:0006656);; Biological Process: pollen development (GO:0009555);; Biological Process: pollen tube growth (GO:0009860);; Biological Process: pollen tube guidance (GO:0010183);; Biological Process: methylation (GO:0032259);; Biological Process: choline …
CL15698Contig1	--	--	--	Protein kinase domain;; Protein tyrosine kinase	Leucine-rich repeat receptor-like serine/threonine/tyrosine-protein kinase SOBIR1 (Precursor) GN=F20M17.8 OS=Arabidopsis thaliana (Mouse-ear cress) PE=1 SV=1	hypothetical protein SORBIDRAFT_10g010660 [Sorghum bicolor]	[RTKL]	--	Molecular Function: nucleotide binding (GO:0000166);; Molecular Function: protein kinase activity (GO:0004672);; Biological Process: signal transduction (GO:0007165);; Biological Process: response to hormone (GO:0009725);; Biological Process: membrane organization (GO:0016044);; Biological Process: phosphorylation (GO:0016310);; Biological Process: regulation of defense response (GO:0031347);; Bi…
CL25167Contig1	--	--	--	Transferase family	Omega-hydroxypalmitate O-feruloyl transferase GN=MEE6.11 OS=Arabidopsis thaliana (Mouse-ear cress) PE=1 SV=1	hypothetical protein SORBIDRAFT_03g008850 [Sorghum bicolor]	--	--	Cellular Component: mitochondrion (GO:0005739);; Cellular Component: cytoplasmic membrane-bounded vesicle (GO:0016023);; Molecular Function: transferase activity, transferring acyl groups other than amino-acyl groups (GO:0016747);;
gi34959686	--	[P]	Inorganic ion transport and metabolism	--	Low affinity sulfate transporter 3 GN=ST3 OS=Stylosanthes hamata (Caribbean stylo) PE=2 SV=1	hypothetical protein SORBIDRAFT_01g044110 [Sorghum bicolor]	[P]	Inorganic ion transport and metabolism	Molecular Function: secondary active sulfate transmembrane transporter activity (GO:0008271);; Biological Process: sulfate transport (GO:0008272);; Cellular Component: integral component of membrane (GO:0016021);; Biological Process: transmembrane transport (GO:0055085);;
T3_Unigene_BMK.49912	--	--	--	Domain of unknown function (DUF4220);; Domain of unknown function (DUF4220)	--	hypothetical protein SORBIDRAFT_03g037110 [Sorghum bicolor]	--	--	Cellular Component: mitochondrion (GO:0005739);; Cellular Component: membrane (GO:0016020);; Cellular Component: cytoplasmic membrane-bounded vesicle (GO:0016023);;
CL1390Contig1	K03126|2e-105|sbi:SORBI_03g040460|hypothetical protein	[K]	Transcription	Transcription initiation factor TFIID subunit A;; Histone-like transcription factor (CBF/NF-Y) and archaeal histone	Transcription initiation factor TFIID subunit 12 GN=T22K18.10 OS=Arabidopsis thaliana (Mouse-ear cress) PE=1 SV=1	hypothetical protein SORBIDRAFT_03g040460 [Sorghum bicolor]	[K]	Transcription	Biological Process: RNA splicing, via endonucleolytic cleavage and ligation (GO:0000394);; Molecular Function: DNA binding (GO:0003677);; Molecular Function: translation initiation factor activity (GO:0003743);; Cellular Component: transcription factor TFIID complex (GO:0005669);; Biological Process: DNA-templated transcription, initiation (GO:0006352);; Biological Process: transcription from RNA…
gi35015047	K14209|2e-91|sbi:SORBI_04g032170|hypothetical protein	[E]	Amino acid transport and metabolism	Transmembrane amino acid transporter protein;; Tryptophan/tyrosine permease family	Lysine histidine transporter-like 4 GN=At3g01760 OS=Arabidopsis thaliana (Mouse-ear cress) PE=3 SV=2	hypothetical protein SORBIDRAFT_04g032170 [Sorghum bicolor]	[E]	Amino acid transport and metabolism	Cellular Component: integral component of membrane (GO:0016021);;
gi34959203	K02728|5e-131|zma:100193140|hypothetical protein LOC100193140	[O]	Posttranslational modification, protein turnover, chaperones	Proteasome subunit;; Proteasome subunit A N-terminal signature	Proteasome subunit alpha type-4-2 OS=Oryza sativa subsp. japonica (Rice) PE=2 SV=1	proteasome subunit alpha type [Zea mays]	[O]	Posttranslational modification, protein turnover, chaperones	Molecular Function: threonine-type endopeptidase activity (GO:0004298);; Cellular Component: nucleus (GO:0005634);; Cellular Component: mitochondrion (GO:0005739);; Cellular Component: vacuole (GO:0005773);; Biological Process: ubiquitin-dependent protein catabolic process (GO:0006511);; Cellular Component: proteasome core complex, alpha-subunit complex (GO:0019773);; Cellular Component: cytosoli…
Sugarcane_Unigene_BMK.84606	--	--	--	--	--	hypothetical protein [Zea mays]	--	--	--
Sugarcane_Unigene_BMK.72615	--	--	--	--	--	PREDICTED: uncharacterized protein LOC103650169 [Zea mays]	--	--	--
T2_Unigene_BMK.20909	--	[R]	General function prediction only	Ankyrin repeats (3 copies);; Ankyrin repeats (many copies);; Ankyrin repeat;; Ankyrin repeats (many copies);; Ankyrin repeat	Ankyrin repeat domain-containing protein, chloroplastic (Precursor) GN=K2A18.13 OS=Arabidopsis thaliana (Mouse-ear cress) PE=1 SV=2	hypothetical protein SORBIDRAFT_04g019783 [Sorghum bicolor]	[R]	General function prediction only	Cellular Component: mitochondrion (GO:0005739);; Cellular Component: plastid (GO:0009536);;
Sugarcane_Unigene_BMK.64879	K01904|0.0|sbi:SORBI_01g016420|hypothetical protein	[I]	Lipid transport and metabolism	AMP-binding enzyme;; AMP-binding enzyme C-terminal domain	4-coumarate--CoA ligase-like 1 GN=4CLL1 OS=Oryza sativa subsp. japonica (Rice) PE=2 SV=2	PREDICTED: uncharacterized protein LOC100191850 isoform X1 [Zea mays]	[IQ]	--	Molecular Function: fatty-acyl-CoA synthase activity (GO:0004321);; Molecular Function: ATP binding (GO:0005524);; Cellular Component: peroxisome (GO:0005777);; Biological Process: jasmonic acid biosynthetic process (GO:0009695);; Molecular Function: 4-coumarate-CoA ligase activity (GO:0016207);;
Sugarcane_Unigene_BMK.63450	--	[R]	General function prediction only	MatE;; Polysaccharide biosynthesis C-terminal domain	MATE efflux family protein 5 GN=F3L12.12 OS=Arabidopsis thaliana (Mouse-ear cress) PE=3 SV=1	putative MATE efflux family protein [Zea mays]	[V]	Defense mechanisms	Biological Process: drug transmembrane transport (GO:0006855);; Molecular Function: drug transmembrane transporter activity (GO:0015238);; Molecular Function: antiporter activity (GO:0015297);; Cellular Component: membrane (GO:0016020);;
CL2449Contig1	K09422|6e-37|sbi:SORBI_03g031430|hypothetical protein	--	--	--	--	hypothetical protein SORBIDRAFT_03g031430 [Sorghum bicolor]	--	--	Molecular Function: DNA binding (GO:0003677);; Molecular Function: chromatin binding (GO:0003682);;
CL1400Contig1	K14485|5e-40|sbi:SORBI_09g003870|hypothetical protein	[R]	General function prediction only	--	Transport inhibitor response 1-like protein Os05g0150500 OS=Oryza sativa subsp. japonica (Rice) PE=2 SV=2	hypothetical protein SORBIDRAFT_09g003870 [Sorghum bicolor]	--	--	Molecular Function: inositol hexakisphosphate binding (GO:0000822);; Biological Process: response to molecule of bacterial origin (GO:0002237);; Biological Process: auxin-activated signaling pathway (GO:0009734);; Molecular Function: auxin binding (GO:0010011);; Biological Process: pollen maturation (GO:0010152);; Biological Process: lateral root formation (GO:0010311);; Biological Process: cellu…
CL1315Contig1	--	[R]	General function prediction only	PPR repeat;; PPR repeat family;; PPR repeat;; Pentatricopeptide repeat domain	Pentatricopeptide repeat-containing protein At3g05340 GN=PCMP-E83 OS=Arabidopsis thaliana (Mouse-ear cress) PE=2 SV=2	hypothetical protein SORBIDRAFT_09g003570 [Sorghum bicolor]	--	--	--
CL4606Contig1	--	[Z]	Cytoskeleton	Kinesin motor domain;; Domain of unknown function (DUF3490)	Kinesin-like protein NACK1 GN=NACK1 OS=Nicotiana tabacum (Common tobacco) PE=1 SV=1	PREDICTED: kinesin-like protein NACK1 isoform X1 [Zea mays]	[Z]	Cytoskeleton	Molecular Function: microtubule motor activity (GO:0003777);; Molecular Function: ATP binding (GO:0005524);; Cellular Component: kinesin complex (GO:0005871);; Cellular Component: microtubule (GO:0005874);; Biological Process: microtubule-based movement (GO:0007018);; Molecular Function: microtubule binding (GO:0008017);; Cellular Component: integral component of membrane (GO:0016021);; Biologica…
CL5999Contig1	--	--	--	Ubiquitin-2 like Rad60 SUMO-like	--	hypothetical protein ZEAMMB73_384696 [Zea mays]	--	--	--
CL2691Contig1	--	[T]	Signal transduction mechanisms	Leucine Rich repeats (2 copies);; NB-ARC domain;; Leucine rich repeat;; NB-ARC domain	Disease resistance protein RPM1 GN=F17A9.20 OS=Arabidopsis thaliana (Mouse-ear cress) PE=1 SV=1	PREDICTED: disease resistance protein RPM1-like [Setaria italica]	--	--	Biological Process: defense response (GO:0006952);; Cellular Component: cytoplasmic membrane-bounded vesicle (GO:0016023);; Molecular Function: ADP binding (GO:0043531);;
CL317Contig2	--	--	--	GRAS domain family	Scarecrow-like protein 6 GN=SCL6 OS=Arabidopsis thaliana (Mouse-ear cress) PE=1 SV=1	hypothetical protein SORBIDRAFT_06g024820 [Sorghum bicolor]	--	--	Biological Process: regulation of transcription, DNA-templated (GO:0006355);;
gi35250814	--	--	--	VQ motif	--	PREDICTED: putative protein TPRXL-like [Setaria italica]	--	--	Cellular Component: plastid (GO:0009536);;
CL9801Contig1	--	--	--	Protein tyrosine kinase;; Protein kinase domain	Wall-associated receptor kinase 3 (Precursor) GN=WAK3 OS=Arabidopsis thaliana (Mouse-ear cress) PE=2 SV=2	TPA: putative protein kinase superfamily protein [Zea mays]	[RTKL]	--	Molecular Function: protein serine/threonine kinase activity (GO:0004674);; Molecular Function: ATP binding (GO:0005524);; Biological Process: protein phosphorylation (GO:0006468);;
Sugarcane_Unigene_BMK.36357	--	[R]	General function prediction only	RNA recognition motif. (a.k.a. RRM, RBD, or RNP domain);; RNA recognition motif (a.k.a. RRM, RBD, or RNP domain);; RNA recognition motif. (a.k.a. RRM, RBD, or RNP domain)	Glycine-rich RNA-binding, abscisic acid-inducible protein GN=RAB15 OS=Zea mays (Maize) PE=1 SV=1	PREDICTED: responsive to abscisic acid15 isoform X1 [Zea mays]	[R]	General function prediction only	Molecular Function: nucleotide binding (GO:0000166);; Molecular Function: double-stranded DNA binding (GO:0003690);; Molecular Function: single-stranded DNA binding (GO:0003697);; Molecular Function: RNA binding (GO:0003723);; Cellular Component: cell wall (GO:0005618);; Cellular Component: nucleolus (GO:0005730);; Cellular Component: peroxisome (GO:0005777);; Cellular Component: plasma membrane …
CL9402Contig1	--	[A]	RNA processing and modification	DEAD/DEAH box helicase;; Helicase conserved C-terminal domain;; Type III restriction enzyme, res subunit	DEAD-box ATP-dependent RNA helicase 25 OS=Oryza sativa subsp. japonica (Rice) PE=2 SV=1	hypothetical protein SORBIDRAFT_03g028090 [Sorghum bicolor]	[LKJ]	--	Molecular Function: RNA binding (GO:0003723);; Molecular Function: ATP binding (GO:0005524);; Molecular Function: ATP-dependent helicase activity (GO:0008026);; Biological Process: response to cold (GO:0009409);; Biological Process: response to water deprivation (GO:0009414);; Cellular Component: chloroplast (GO:0009507);; Biological Process: response to salt stress (GO:0009651);;
Sugarcane_Unigene_BMK.20720	--	[P]	Inorganic ion transport and metabolism	--	Sulfate transporter 2.2 GN=SULTR2;2 OS=Arabidopsis thaliana (Mouse-ear cress) PE=1 SV=3	hypothetical protein SORBIDRAFT_01g044110 [Sorghum bicolor]	--	--	Molecular Function: sulfate transmembrane transporter activity (GO:0015116);; Cellular Component: membrane (GO:0016020);; Biological Process: single-organism transport (GO:0044765);;
CL2906Contig1	K03842|0.0|sbi:SORBI_01g045200|hypothetical protein	[O]	Posttranslational modification, protein turnover, chaperones	Glycosyl transferases group 1;; Glycosyl transferase 4-like domain;; Glycosyl transferases group 1	--	beta-1,4-mannosyltransferase [Zea mays]	[M]	Cell wall/membrane/envelope biogenesis	Cellular Component: mitochondrion (GO:0005739);; Biological Process: sterol biosynthetic process (GO:0016126);; Molecular Function: transferase activity, transferring glycosyl groups (GO:0016757);; Biological Process: cellulose biosynthetic process (GO:0030244);; Biological Process: sphingoid biosynthetic process (GO:0046520);; Biological Process: Golgi vesicle transport (GO:0048193);;
gi34938127	--	--	--	--	--	hypothetical protein SORBIDRAFT_04g003175 [Sorghum bicolor]	--	--	--
Sugarcane_Unigene_BMK.37559	--	[O]	Posttranslational modification, protein turnover, chaperones	NifU-like domain;; NifU-like domain	NifU-like protein 1, chloroplastic (Precursor) GN=T7B11.20 OS=Arabidopsis thaliana (Mouse-ear cress) PE=1 SV=1	hypothetical protein SORBIDRAFT_01g037130 [Sorghum bicolor]	[O]	Posttranslational modification, protein turnover, chaperones	Molecular Function: structural molecule activity (GO:0005198);; Molecular Function: iron ion binding (GO:0005506);; Cellular Component: chloroplast (GO:0009507);; Biological Process: chloroplast organization (GO:0009658);; Biological Process: iron-sulfur cluster assembly (GO:0016226);; Molecular Function: iron-sulfur cluster binding (GO:0051536);;
gi33459784	--	--	--	--	--	hypothetical protein SORBIDRAFT_05g025770 [Sorghum bicolor]	--	--	--
Sugarcane_Unigene_BMK.57960	--	--	--	FBD	--	PREDICTED: F-box/FBD/LRR-repeat protein At1g16930-like isoform X1 [Setaria italica]	--	--	--
T2_Unigene_BMK.3453	K01904|0.0|sbi:SORBI_01g016420|hypothetical protein	[I]	Lipid transport and metabolism	AMP-binding enzyme;; GCK domain;; AMP-binding enzyme C-terminal domain	4-coumarate--CoA ligase-like 1 GN=4CLL1 OS=Oryza sativa subsp. japonica (Rice) PE=2 SV=2	PREDICTED: uncharacterized protein LOC100191850 isoform X1 [Zea mays]	[IQ]	--	Molecular Function: fatty-acyl-CoA synthase activity (GO:0004321);; Molecular Function: ATP binding (GO:0005524);; Cellular Component: peroxisome (GO:0005777);; Biological Process: jasmonic acid biosynthetic process (GO:0009695);; Molecular Function: 4-coumarate-CoA ligase activity (GO:0016207);;
CL10162Contig1	K12198|4e-157|sbi:SORBI_09g000340|hypothetical protein	[U]	Intracellular trafficking, secretion, and vesicular transport	Snf7	Vacuolar protein sorting-associated protein 32 homolog 2 GN=At4g29160 OS=Arabidopsis thaliana (Mouse-ear cress) PE=1 SV=1	hypothetical protein SORBIDRAFT_09g000340 [Sorghum bicolor]	--	--	Biological Process: protein transport (GO:0015031);;
T3_Unigene_BMK.52121	--	[R]	General function prediction only	MatE;; Polysaccharide biosynthesis C-terminal domain;; MatE	MATE efflux family protein 7 GN=F3L12.9 OS=Arabidopsis thaliana (Mouse-ear cress) PE=2 SV=1	putative MATE efflux family protein [Zea mays]	[V]	Defense mechanisms	Biological Process: drug transmembrane transport (GO:0006855);; Molecular Function: drug transmembrane transporter activity (GO:0015238);; Molecular Function: antiporter activity (GO:0015297);; Cellular Component: membrane (GO:0016020);;
Sugarcane_Unigene_BMK.62103	--	--	--	Cotton fibre expressed protein	--	hypothetical protein SORBIDRAFT_03g044810 [Sorghum bicolor]	--	--	--
CL23710Contig1	--	--	--	--	Molybdate transporter 1 GN=F3N11.13 OS=Arabidopsis thaliana (Mouse-ear cress) PE=1 SV=1	hypothetical protein SORBIDRAFT_01g016450 [Sorghum bicolor]	--	--	Cellular Component: mitochondrion (GO:0005739);; Cellular Component: vacuole (GO:0005773);; Molecular Function: molybdate ion transmembrane transporter activity (GO:0015098);; Molecular Function: sulfate transmembrane transporter activity (GO:0015116);; Biological Process: molybdate ion transport (GO:0015689);; Cellular Component: membrane (GO:0016020);;
CL87Contig1	K00888|0.0|sbi:SORBI_01g010410|hypothetical protein	[T]	Signal transduction mechanisms	Phosphatidylinositol 3- and 4-kinase;; Phosphoinositide 3-kinase family, accessory domain (PIK domain)	Phosphatidylinositol 4-kinase alpha 1 GN=At1g49340 OS=Arabidopsis thaliana (Mouse-ear cress) PE=1 SV=2	PREDICTED: phosphatidylinositol 4-kinase alpha 1-like [Zea mays]	--	--	Molecular Function: 1-phosphatidylinositol 4-kinase activity (GO:0004430);; Molecular Function: protein serine/threonine kinase activity (GO:0004674);; Molecular Function: ATP binding (GO:0005524);; Cellular Component: plasma membrane (GO:0005886);; Biological Process: protein phosphorylation (GO:0006468);; Biological Process: phosphatidylinositol phosphorylation (GO:0046854);; Biological Process…
CL3975Contig1	--	[T]	Signal transduction mechanisms	Protein tyrosine kinase;; Protein kinase domain;; PB1 domain	Probable serine/threonine-protein kinase At1g01540 GN=At1g01540 OS=Arabidopsis thaliana (Mouse-ear cress) PE=1 SV=2	hypothetical protein SORBIDRAFT_01g048820 [Sorghum bicolor]	[RTKL]	--	Molecular Function: protein serine/threonine kinase activity (GO:0004674);; Molecular Function: ATP binding (GO:0005524);; Cellular Component: plasma membrane (GO:0005886);; Biological Process: protein phosphorylation (GO:0006468);;
Sugarcane_Unigene_BMK.57981	--	--	--	EF hand;; EF-hand domain;; EF hand;; EF-hand domain pair;; EF-hand domain pair	--	hypothetical protein SORBIDRAFT_03g045750 [Sorghum bicolor]	--	--	Molecular Function: calcium ion binding (GO:0005509);; Cellular Component: plastid (GO:0009536);;
gi35311026	--	--	--	--	--	TPA: hypothetical protein ZEAMMB73_071261 [Zea mays]	--	--	--
CL2982Contig1	--	--	--	Nodulin-like	--	Major facilitator superfamily domain, general substrate transporter [Saccharum hybrid cultivar R570]	--	--	Cellular Component: mitochondrion (GO:0005739);; Cellular Component: membrane (GO:0016020);; Biological Process: response to karrikin (GO:0080167);;
T3_Unigene_BMK.49413	--	--	--	WRC;; QLQ	Growth-regulating factor 3 OS=Oryza sativa subsp. japonica (Rice) PE=3 SV=2	hypothetical protein SORBIDRAFT_06g027465 [Sorghum bicolor]	--	--	Molecular Function: ATP binding (GO:0005524);; Cellular Component: nucleus (GO:0005634);; Biological Process: regulation of transcription, DNA-templated (GO:0006355);; Cellular Component: plastid (GO:0009536);; Molecular Function: hydrolase activity, acting on acid anhydrides, in phosphorus-containing anhydrides (GO:0016818);;
CL21773Contig1	K01597|0.0|sbi:SORBI_04g035950|hypothetical protein	[I]	Lipid transport and metabolism	GHMP kinases N terminal domain	--	PREDICTED: diphosphomevalonate decarboxylase-like isoform X1 [Zea mays]	[I]	Lipid transport and metabolism	Molecular Function: diphosphomevalonate decarboxylase activity (GO:0004163);; Molecular Function: ATP binding (GO:0005524);; Biological Process: isoprenoid biosynthetic process (GO:0008299);; Molecular Function: protein homodimerization activity (GO:0042803);;
CL27591Contig1	--	[T]	Signal transduction mechanisms	Protein tyrosine kinase;; Protein kinase domain	Pto-interacting protein 1 OS=Solanum lycopersicum (Tomato) PE=1 SV=2	hypothetical protein SORBIDRAFT_09g002850 [Sorghum bicolor]	[RTKL]	--	Molecular Function: protein serine/threonine kinase activity (GO:0004674);; Molecular Function: ATP binding (GO:0005524);; Cellular Component: plasma membrane (GO:0005886);; Biological Process: protein phosphorylation (GO:0006468);;
Sugarcane_Unigene_BMK.52702	--	--	--	--	--	hypothetical protein SORBIDRAFT_08g018773 [Sorghum bicolor]	--	--	--
T2_Unigene_BMK.30878	--	[J]	Translation, ribosomal structure and biogenesis	Ribosomal protein L20	50S ribosomal protein L20, chloroplastic GN=rpl20 OS=Chlorella vulgaris (Green alga) PE=3 SV=2	50S ribosomal protein L20 [Zea mays]	[J]	Translation, ribosomal structure and biogenesis	Molecular Function: structural constituent of ribosome (GO:0003735);; Cellular Component: mitochondrion (GO:0005739);; Cellular Component: ribosome (GO:0005840);; Biological Process: translation (GO:0006412);; Molecular Function: rRNA binding (GO:0019843);;
Sugarcane_Unigene_BMK.29250	--	--	--	--	--	hypothetical protein SORBIDRAFT_04g027600 [Sorghum bicolor]	--	--	--
CL1135Contig1	--	[C]	Energy production and conversion	CBS domain	CBS domain-containing protein CBSX6 GN=CBSX6 OS=Arabidopsis thaliana (Mouse-ear cress) PE=1 SV=1	CBS domain containing protein [Zea mays]	--	--	Cellular Component: vacuole (GO:0005773);; Molecular Function: adenyl nucleotide binding (GO:0030554);;
Sugarcane_Unigene_BMK.55583	--	[A]	RNA processing and modification	Zinc knuckle	Serine/arginine-rich splicing factor RS2Z32 GN=F4P12.200 OS=Arabidopsis thaliana (Mouse-ear cress) PE=1 SV=1	hypothetical protein [Zea mays]	--	--	Molecular Function: nucleotide binding (GO:0000166);; Molecular Function: nucleic acid binding (GO:0003676);; Cellular Component: mitochondrion (GO:0005739);; Molecular Function: zinc ion binding (GO:0008270);;
T1_Unigene_BMK.30908	--	--	--	--	--	hypothetical protein SHCRBa_027_I16_F_40 [Saccharum hybrid cultivar R570]	--	--	--
Sugarcane_Unigene_BMK.20953	--	--	--	Light regulated protein Lir1	--	Charged multivesicular body protein 5 [Triticum urartu]	--	--	--
CL21985Contig1	--	--	--	Basal layer antifungal peptide (BAP)	--	--	--	--	--
gi35044248	K03022|3e-87|sbi:SORBI_02g033110|hypothetical protein	[K]	Transcription	SHS2 domain found in N terminus of Rpb7p/Rpc25p/MJ0397;; RNA polymerase III subunit Rpc25	--	hypothetical protein SORBIDRAFT_02g033110 [Sorghum bicolor]	[K]	Transcription	Molecular Function: DNA-directed RNA polymerase activity (GO:0003899);; Molecular Function: methionine adenosyltransferase activity (GO:0004478);; Molecular Function: ATP binding (GO:0005524);; Biological Process: transcription, DNA-templated (GO:0006351);; Biological Process: S-adenosylmethionine biosynthetic process (GO:0006556);; Biological Process: fatty acid catabolic process (GO:0009062);;
Sugarcane_Unigene_BMK.61618	--	--	--	Glycosyl hydrolase family 9	Endoglucanase 19 (Precursor) OS=Oryza sativa subsp. japonica (Rice) PE=2 SV=1	hypothetical protein SORBIDRAFT_07g001480 [Sorghum bicolor]	--	--	Cellular Component: extracellular region (GO:0005576);; Molecular Function: cellulase activity (GO:0008810);; Cellular Component: plastid (GO:0009536);; Biological Process: cellulose catabolic process (GO:0030245);;
CL3811Contig1	K01528|0.0|sbi:SORBI_03g044010|hypothetical protein	[UR]	--	Dynamin central region;; Dynamin family;; Dynamin GTPase effector domain	Dynamin-related protein 3A GN=T16L1.140 OS=Arabidopsis thaliana (Mouse-ear cress) PE=1 SV=2	PREDICTED: uncharacterized protein LOC100383931 isoform X1 [Zea mays]	--	--	Biological Process: mitochondrial fission (GO:0000266);; Molecular Function: GTPase activity (GO:0003924);; Molecular Function: GTP binding (GO:0005525);; Cellular Component: mitochondrion (GO:0005739);; Cellular Component: peroxisome (GO:0005777);; Cellular Component: cytosol (GO:0005829);; Cellular Component: plasma membrane (GO:0005886);; Biological Process: GTP catabolic process (GO:0006184);…
CL293Contig3	--	--	--	--	--	unknown [Zea mays]	--	--	--
T3_Unigene_BMK.38013	--	[R]	General function prediction only	--	--	PREDICTED: uncharacterized protein LOC100274707 isoform X2 [Zea mays]	--	--	--
Sugarcane_Unigene_BMK.69997	K07151|0.0|sbi:SORBI_09g025920|hypothetical protein	[O]	Posttranslational modification, protein turnover, chaperones	Oligosaccharyl transferase STT3 subunit;; Transcriptional regulator	Dolichyl-diphosphooligosaccharide--protein glycosyltransferase subunit STT3A GN=STT3A OS=Arabidopsis thaliana (Mouse-ear cress) PE=2 SV=1	hypothetical protein SORBIDRAFT_09g025920 [Sorghum bicolor]	[R]	General function prediction only	Molecular Function: oligosaccharyl transferase activity (GO:0004576);; Cellular Component: endoplasmic reticulum (GO:0005783);; Cellular Component: plasma membrane (GO:0005886);; Biological Process: protein glycosylation (GO:0006486);; Biological Process: response to salt stress (GO:0009651);;
T1_Unigene_BMK.43395	--	[E]	Amino acid transport and metabolism	Amino acid permease;; Amino acid permease;; C-terminus of AA_permease	Cationic amino acid transporter 2, vacuolar GN=CAT2 OS=Arabidopsis thaliana (Mouse-ear cress) PE=2 SV=1	PREDICTED: cationic amino acid transporter 2, vacuolar-like [Zea mays]	[E]	Amino acid transport and metabolism	Biological Process: amino acid transmembrane transport (GO:0003333);; Cellular Component: mitochondrion (GO:0005739);; Cellular Component: plasma membrane (GO:0005886);; Cellular Component: plant-type vacuole membrane (GO:0009705);; Molecular Function: amino acid transmembrane transporter activity (GO:0015171);; Cellular Component: integral component of membrane (GO:0016021);;
T1_Unigene_BMK.22923	--	--	--	GRAS domain family	Scarecrow-like protein 6 GN=SCL6 OS=Arabidopsis thaliana (Mouse-ear cress) PE=1 SV=1	hypothetical protein SORBIDRAFT_01g050333 [Sorghum bicolor]	--	--	Biological Process: regulation of transcription, DNA-templated (GO:0006355);;
CL9Contig1	--	--	--	--	--	hypothetical protein SORBIDRAFT_02g035740 [Sorghum bicolor]	--	--	--
CL17372Contig1	--	[O]	Posttranslational modification, protein turnover, chaperones	DnaJ domain;; DnaJ domain	--	TPA: hypothetical protein ZEAMMB73_547042 [Zea mays]	[O]	Posttranslational modification, protein turnover, chaperones	Biological Process: protein folding (GO:0006457);; Molecular Function: heat shock protein binding (GO:0031072);;
gi35321377	--	--	--	BTB And C-terminal Kelch	BTB/POZ domain-containing protein At2g46260 GN=At2g46260 OS=Arabidopsis thaliana (Mouse-ear cress) PE=2 SV=2	hypothetical protein SORBIDRAFT_10g020060 [Sorghum bicolor]	--	--	--
gi35104205	--	[C]	Energy production and conversion	Mitochondrial carrier protein	--	PREDICTED: mitochondrial RNA-splicing protein MRS3 isoform X1 [Zea mays]	--	--	Cellular Component: integral component of membrane (GO:0016021);; Biological Process: transmembrane transport (GO:0055085);;
gi35014839	K03671|1e-83|sbi:SORBI_04g027260|hypothetical protein	[O]	Posttranslational modification, protein turnover, chaperones	Thioredoxin	Thioredoxin M1, chloroplastic (Precursor) OS=Oryza sativa subsp. japonica (Rice) PE=2 SV=1	hypothetical protein SORBIDRAFT_04g027260 [Sorghum bicolor]	[OC]	--	Cellular Component: cell wall (GO:0005618);; Biological Process: glycerol ether metabolic process (GO:0006662);; Biological Process: response to oxidative stress (GO:0006979);; Molecular Function: enzyme activator activity (GO:0008047);; Molecular Function: zinc ion binding (GO:0008270);; Molecular Function: electron carrier activity (GO:0009055);; Biological Process: response to cold (GO:0009409…
CL7303Contig1	--	--	--	Leucine Rich repeats (2 copies);; Leucine rich repeat;; Leucine Rich Repeat;; Leucine rich repeat N-terminal domain;; Leucine Rich repeat;; Leucine rich repeat;; Protein kinase domain;; Protein tyrosine kinase	LRR receptor-like serine/threonine-protein kinase EFR (Precursor) GN=EFR OS=Arabidopsis thaliana (Mouse-ear cress) PE=1 SV=1	PREDICTED: putative receptor-like protein kinase At3g47110-like [Setaria italica]	[S]	Function unknown	Molecular Function: nucleotide binding (GO:0000166);; Molecular Function: protein kinase activity (GO:0004672);; Cellular Component: membrane (GO:0016020);; Biological Process: phosphorylation (GO:0016310);;
T1_Unigene_BMK.36973	--	[K]	Transcription	JmjC domain, hydroxylase	Lysine-specific demethylase JMJ25 GN=MLP3.6 OS=Arabidopsis thaliana (Mouse-ear cress) PE=1 SV=1	hypothetical protein SORBIDRAFT_01g035540 [Sorghum bicolor]	--	--	Molecular Function: sequence-specific DNA binding transcription factor activity (GO:0003700);; Biological Process: regulation of transcription, DNA-templated (GO:0006355);; Molecular Function: zinc ion binding (GO:0008270);;
T3_Unigene_BMK.38785	--	--	--	--	--	PREDICTED: uncharacterized protein LOC101760260 [Setaria italica]	--	--	Cellular Component: cytoplasmic membrane-bounded vesicle (GO:0016023);;
Sugarcane_Unigene_BMK.56925	--	--	--	Cyclin-dependent kinase inhibitor	Cyclin-dependent kinase inhibitor 1 OS=Oryza sativa subsp. japonica (Rice) PE=2 SV=1	cyclin-dependent kinase inhibitor 2 [Zea mays]	--	--	Molecular Function: cyclin-dependent protein serine/threonine kinase inhibitor activity (GO:0004861);; Cellular Component: nucleus (GO:0005634);; Biological Process: cell cycle arrest (GO:0007050);; Molecular Function: kinase activity (GO:0016301);; Biological Process: phosphorylation (GO:0016310);;
CL21633Contig1	--	--	--	GRAS domain family	Scarecrow-like protein 6 GN=SCL6 OS=Arabidopsis thaliana (Mouse-ear cress) PE=1 SV=1	hypothetical protein SORBIDRAFT_01g029650 [Sorghum bicolor]	--	--	Biological Process: regulation of transcription, DNA-templated (GO:0006355);;
CL21027Contig1	--	[O]	Posttranslational modification, protein turnover, chaperones	Papain family cysteine protease;; Cathepsin propeptide inhibitor domain (I29)	Cysteine proteinase 1 (Precursor) GN=CCP1 OS=Zea mays (Maize) PE=2 SV=1	hypothetical protein SORBIDRAFT_04g017830 [Sorghum bicolor]	--	--	Cellular Component: nucleus (GO:0005634);; Cellular Component: vacuole (GO:0005773);; Biological Process: proteolysis (GO:0006508);; Molecular Function: cysteine-type peptidase activity (GO:0008234);; Biological Process: response to desiccation (GO:0009269);; Biological Process: response to salt stress (GO:0009651);; Cellular Component: cytoplasmic membrane-bounded vesicle (GO:0016023);; Biologic…
Sugarcane_Unigene_BMK.6091	--	--	--	--	--	hypothetical protein SORBIDRAFT_02g042955 [Sorghum bicolor]	--	--	Molecular Function: nucleic acid binding (GO:0003676);;
Sugarcane_Unigene_BMK.66056	--	[R]	General function prediction only	Reverse transcriptase (RNA-dependent DNA polymerase)	Endonuclease OS=Nicotiana tabacum (Common tobacco) PE=2 SV=1	hypothetical protein SORBIDRAFT_07g003556 [Sorghum bicolor]	--	--	Molecular Function: nucleic acid binding (GO:0003676);; Cellular Component: mitochondrion (GO:0005739);; Molecular Function: zinc ion binding (GO:0008270);; Biological Process: DNA integration (GO:0015074);;
T3_Unigene_BMK.7804	--	--	--	Auxin response factor;; B3 DNA binding domain;; AUX/IAA family;; Protein of unknown function (DUF861)	Auxin response factor 18 OS=Oryza sativa subsp. japonica (Rice) PE=2 SV=1	hypothetical protein SORBIDRAFT_10g027790 [Sorghum bicolor]	--	--	Molecular Function: DNA binding (GO:0003677);; Cellular Component: nucleus (GO:0005634);; Biological Process: regulation of transcription, DNA-templated (GO:0006355);; Biological Process: auxin-activated signaling pathway (GO:0009734);; Molecular Function: protein dimerization activity (GO:0046983);;
CL19298Contig1	--	--	--	Jacalin-like lectin domain	Horcolin {ECO:0000312|EMBL:AAV39531.1} OS=Hordeum vulgare (Barley) PE=3 SV=1	RecName: Full=Horcolin; AltName: Full=Agglutinin; AltName: Full=Mannose-specific lectin [Hordeum vulgare]	--	--	--
CL359Contig1	--	--	--	Frigida-like protein	FRIGIDA-like protein 4a GN=FRL4A OS=Arabidopsis thaliana (Mouse-ear cress) PE=2 SV=1	PREDICTED: myosin-2 heavy chain-like [Zea mays]	--	--	--
CL6325Contig1	--	[R]	General function prediction only	Seven in absentia protein family	E3 ubiquitin-protein ligase SINA-like 10 GN=At5g37930 OS=Arabidopsis thaliana (Mouse-ear cress) PE=2 SV=1	hypothetical protein SORBIDRAFT_03g007720 [Sorghum bicolor]	--	--	Molecular Function: ubiquitin-protein ligase activity (GO:0004842);; Cellular Component: nucleus (GO:0005634);; Biological Process: ubiquitin-dependent protein catabolic process (GO:0006511);; Biological Process: multicellular organismal development (GO:0007275);; Molecular Function: zinc ion binding (GO:0008270);; Biological Process: protein ubiquitination (GO:0016567);;
gi34966964	--	--	--	--	--	hypothetical protein SORBIDRAFT_04g020530 [Sorghum bicolor]	--	--	--
CL11333Contig1	--	--	--	GDSL/SGNH-like Acyl-Esterase family found in Pmr5 and Cas1p	Protein trichome birefringence-like 31 GN=TBL31 OS=Arabidopsis thaliana (Mouse-ear cress) PE=2 SV=1	putative DUF231 domain containing family protein [Zea mays]	--	--	Cellular Component: mitochondrion (GO:0005739);; Cellular Component: cytoplasmic membrane-bounded vesicle (GO:0016023);;
Sugarcane_Unigene_BMK.60961	K10773|5e-97|sbi:SORBI_10g008590|hypothetical protein	--	--	HhH-GPD superfamily base excision DNA repair protein	--	hypothetical protein SORBIDRAFT_10g008590 [Sorghum bicolor]	--	--	Molecular Function: DNA binding (GO:0003677);; Molecular Function: DNA-(apurinic or apyrimidinic site) lyase activity (GO:0003906);; Biological Process: base-excision repair (GO:0006284);;
CL18989Contig1	--	--	--	Protein of unknown function (DUF1084)	--	TPA: hypothetical protein ZEAMMB73_747705 [Zea mays]	--	--	Biological Process: fatty acid beta-oxidation (GO:0006635);; Cellular Component: membrane (GO:0016020);; Biological Process: protein import into peroxisome matrix (GO:0016558);;
CL21518Contig1	K00167|2e-154|rcu:RCOM_0342870|2-oxoisovalerate dehydrogenase, putative (EC:1.2.4.1)	[C]	Energy production and conversion	short chain dehydrogenase;; Enoyl-(Acyl carrier protein) reductase;; KR domain;; NAD dependent epimerase/dehydratase family;; Transketolase, pyrimidine binding domain;; Transketolase, C-terminal domain	2-oxoisovalerate dehydrogenase subunit beta 1, mitochondrial (Precursor) OS=Arabidopsis thaliana (Mouse-ear cress) PE=2 SV=1	PREDICTED: 2-oxoisovalerate dehydrogenase subunit beta 1, mitochondrial-like isoform X2 [Elaeis guineensis]	[C]	Energy production and conversion	Molecular Function: pyruvate dehydrogenase (acetyl-transferring) activity (GO:0004739);; Biological Process: oxidation-reduction process (GO:0055114);;
T1_Unigene_BMK.37317	--	--	--	RNA pseudouridylate synthase;; S4 domain	--	hypothetical protein SORBIDRAFT_01g046770 [Sorghum bicolor]	[J]	Translation, ribosomal structure and biogenesis	Biological Process: maturation of LSU-rRNA from tetracistronic rRNA transcript (SSU-rRNA, LSU-rRNA, 4.5S-rRNA, 5S-rRNA) (GO:0000488);; Biological Process: maturation of SSU-rRNA from tetracistronic rRNA transcript (SSU-rRNA, LSU-rRNA, 4.5S-rRNA, 5S-rRNA) (GO:0000489);; Biological Process: pseudouridine synthesis (GO:0001522);; Molecular Function: RNA binding (GO:0003723);; Cellular Component: chl…
CL12668Contig1	--	--	--	--	--	hypothetical protein SORBIDRAFT_02g020460 [Sorghum bicolor]	--	--	Molecular Function: nucleotide binding (GO:0000166);; Molecular Function: RNA binding (GO:0003723);;
Sugarcane_Unigene_BMK.9989	--	--	--	--	--	PREDICTED: putative F-box/FBD/LRR-repeat protein At1g78760-like [Setaria italica]	--	--	Molecular Function: DNA binding (GO:0003677);; Cellular Component: mitochondrion (GO:0005739);; Biological Process: DNA recombination (GO:0006310);; Cellular Component: plastid (GO:0009536);;
Sugarcane_Unigene_BMK.42384	--	[R]	General function prediction only	Reverse transcriptase (RNA-dependent DNA polymerase)	RNA-directed DNA polymerase homolog OS=Oenothera berteroana (Bertero&apos;s evening primrose) PE=4 SV=1	PREDICTED: uncharacterized protein LOC103631357 [Zea mays]	[L]	Replication, recombination and repair	Molecular Function: DNA binding (GO:0003677);; Molecular Function: RNA binding (GO:0003723);; Molecular Function: RNA-directed DNA polymerase activity (GO:0003964);; Molecular Function: aspartic-type endopeptidase activity (GO:0004190);; Biological Process: RNA-dependent DNA replication (GO:0006278);; Biological Process: DNA recombination (GO:0006310);; Biological Process: proteolysis (GO:0006508…
Sugarcane_Unigene_BMK.73375	--	--	--	WRC	Growth-regulating factor 9 OS=Oryza sativa subsp. japonica (Rice) PE=2 SV=1	GRF transcription factor [Zea mays]	--	--	Molecular Function: ATP binding (GO:0005524);; Cellular Component: nucleus (GO:0005634);; Biological Process: regulation of transcription, DNA-templated (GO:0006355);; Molecular Function: hydrolase activity, acting on acid anhydrides, in phosphorus-containing anhydrides (GO:0016818);;
CL12710Contig1	--	--	--	PLAC8 family	Cell number regulator 2 GN=CNR2 OS=Zea mays (Maize) PE=2 SV=1	hypothetical protein SORBIDRAFT_04g024020 [Sorghum bicolor]	--	--	Biological Process: negative regulation of cell proliferation (GO:0008285);; Cellular Component: integral component of membrane (GO:0016021);;
T1_Unigene_BMK.8917	--	--	--	--	--	PREDICTED: uncharacterized protein LOC101765619 [Setaria italica]	--	--	--
Sugarcane_Unigene_BMK.696	K01126|9e-21|sbi:SORBI_02g038610|hypothetical protein	[C]	Energy production and conversion	--	Glycerophosphodiester phosphodiesterase GDPD6 {ECO:0000305} (Precursor) OS=Arabidopsis thaliana (Mouse-ear cress) PE=2 SV=1	hypothetical protein SORBIDRAFT_02g038610 [Sorghum bicolor]	--	--	Biological Process: glycerol metabolic process (GO:0006071);; Biological Process: lipid metabolic process (GO:0006629);; Molecular Function: glycerophosphodiester phosphodiesterase activity (GO:0008889);;
CL1710Contig1	K03260|0.0|sbi:SORBI_06g021600|hypothetical protein	[J]	Translation, ribosomal structure and biogenesis	MIF4G domain;; MA3 domain	Eukaryotic translation initiation factor isoform 4G-1 GN=OSJNBa0029H02.9 OS=Oryza sativa subsp. japonica (Rice) PE=2 SV=2	hypothetical protein SORBIDRAFT_06g021600 [Sorghum bicolor]	--	--	Molecular Function: DNA binding (GO:0003677);; Molecular Function: translation initiation factor activity (GO:0003743);; Cellular Component: nucleus (GO:0005634);; Biological Process: translational initiation (GO:0006413);; Biological Process: regulation of translation (GO:0006417);; Biological Process: cell cycle (GO:0007049);; Biological Process: response to virus (GO:0009615);; Biological Proc…
CL10955Contig1	--	[QI]	--	Cytochrome P450	Abscisic acid 8&apos;-hydroxylase 1 OS=Oryza sativa subsp. japonica (Rice) PE=2 SV=1	PREDICTED: uncharacterized protein LOC100383225 isoform X5 [Zea mays]	[Q]	Secondary metabolites biosynthesis, transport and catabolism	Biological Process: maltose metabolic process (GO:0000023);; Molecular Function: iron ion binding (GO:0005506);; Cellular Component: endoplasmic reticulum membrane (GO:0005789);; Biological Process: pentose-phosphate shunt (GO:0006098);; Biological Process: response to stress (GO:0006950);; Molecular Function: electron carrier activity (GO:0009055);; Biological Process: chloroplast relocation (GO…
T3_Unigene_BMK.51673	--	--	--	FKBP-type peptidyl-prolyl cis-trans isomerase	Peptidyl-prolyl cis-trans isomerase FKBP16-1, chloroplastic (Precursor) GN=FKBP16-1 OS=Arabidopsis thaliana (Mouse-ear cress) PE=2 SV=1	FK506 binding protein [Zea mays]	--	--	Biological Process: protein peptidyl-prolyl isomerization (GO:0000413);; Cellular Component: plastid (GO:0009536);; Molecular Function: isomerase activity (GO:0016853);;
gi34934362	K14488|1e-50|sbi:SORBI_02g025620|hypothetical protein	--	--	--	Auxin-induced protein 15A OS=Glycine max (Soybean) PE=2 SV=1	PREDICTED: uncharacterized protein LOC103632809 isoform X1 [Zea mays]	--	--	Molecular Function: calmodulin binding (GO:0005516);; Cellular Component: peroxisome (GO:0005777);; Biological Process: auxin-activated signaling pathway (GO:0009734);;
CL23298Contig1	--	[S]	Function unknown	Membrane transport protein;; Membrane transport protein	--	hypothetical protein SORBIDRAFT_02g028510 [Sorghum bicolor]	--	--	Cellular Component: integral component of membrane (GO:0016021);; Cellular Component: cytoplasmic membrane-bounded vesicle (GO:0016023);; Biological Process: transmembrane transport (GO:0055085);;
T2_Unigene_BMK.31213	--	--	--	--	--	hypothetical protein SORBIDRAFT_09g030670 [Sorghum bicolor]	--	--	Molecular Function: catalytic activity (GO:0003824);; Biological Process: metabolic process (GO:0008152);;
T3_Unigene_BMK.4214	K03768|5e-134|zma:100284126|peptidyl-prolyl cis-trans isomerase	[O]	Posttranslational modification, protein turnover, chaperones	UDP-glucoronosyl and UDP-glucosyl transferase;; Cyclophilin type peptidyl-prolyl cis-trans isomerase/CLD	Peptidyl-prolyl cis-trans isomerase CYP20-3, chloroplastic (Precursor) GN=F21F14.200 OS=Arabidopsis thaliana (Mouse-ear cress) PE=1 SV=1	PREDICTED: putative UDP-rhamnose:rhamnosyltransferase 1-like [Setaria italica]	[O]	Posttranslational modification, protein turnover, chaperones	Biological Process: protein peptidyl-prolyl isomerization (GO:0000413);; Molecular Function: peptidyl-prolyl cis-trans isomerase activity (GO:0003755);; Cellular Component: mitochondrion (GO:0005739);; Biological Process: protein folding (GO:0006457);; Biological Process: response to oxidative stress (GO:0006979);; Cellular Component: chloroplast thylakoid membrane (GO:0009535);; Cellular Compone…
CL26973Contig1	--	[P]	Inorganic ion transport and metabolism	Sulfate transporter family;; Sulfate transporter N-terminal domain with GLY motif;; STAS domain;; Dynamin family;; Dynamin central region;; 50S ribosome-binding GTPase	Low affinity sulfate transporter 3 GN=ST3 OS=Stylosanthes hamata (Caribbean stylo) PE=2 SV=1	hypothetical protein SORBIDRAFT_01g044100 [Sorghum bicolor]	--	--	Molecular Function: secondary active sulfate transmembrane transporter activity (GO:0008271);; Biological Process: sulfate transport (GO:0008272);; Cellular Component: integral component of membrane (GO:0016021);; Biological Process: transmembrane transport (GO:0055085);;
CL839Contig1	--	--	--	Protein of unknown function (DUF810);; Protein of unknown function (DUF810)	--	hypothetical protein SORBIDRAFT_06g025720 [Sorghum bicolor]	--	--	Cellular Component: mitochondrion (GO:0005739);; Biological Process: protein glycosylation (GO:0006486);; Biological Process: ER to Golgi vesicle-mediated transport (GO:0006888);; Biological Process: amino acid import (GO:0043090);;
CL8784Contig1	--	[V]	Defense mechanisms	alpha/beta hydrolase fold;; Carboxylesterase family	Probable carboxylesterase 15 GN=CXE15 OS=Arabidopsis thaliana (Mouse-ear cress) PE=2 SV=1	hypothetical protein SORBIDRAFT_03g005570 [Sorghum bicolor]	[I]	Lipid transport and metabolism	Biological Process: metabolic process (GO:0008152);; Molecular Function: hydrolase activity (GO:0016787);;
CL3345Contig1	--	[QR]	--	2OG-Fe(II) oxygenase superfamily;; non-haem dioxygenase in morphine synthesis N-terminal	Gibberellin 2-beta-dioxygenase 8 GN=GA2OX8 OS=Arabidopsis thaliana (Mouse-ear cress) PE=1 SV=2	hypothetical protein SORBIDRAFT_02g000460 [Sorghum bicolor]	[R]	General function prediction only	Molecular Function: iron ion binding (GO:0005506);; Biological Process: gibberellin metabolic process (GO:0009685);; Molecular Function: C-20 gibberellin 2-beta-dioxygenase activity (GO:0052635);; Biological Process: oxidation-reduction process (GO:0055114);;
gi36027118	--	--	--	--	--	hypothetical protein SORBIDRAFT_02g038810 [Sorghum bicolor]	--	--	--
CL9975Contig1	--	--	--	Protein of unknown function (DUF295)	--	PREDICTED: uncharacterized protein LOC103649425 [Zea mays]	--	--	--
T1_Unigene_BMK.40403	--	[R]	General function prediction only	F-box-like;; F-box domain	Transport inhibitor response 1-like protein Os04g0395600 OS=Oryza sativa subsp. japonica (Rice) PE=2 SV=1	hypothetical protein SORBIDRAFT_06g014420 [Sorghum bicolor]	--	--	Molecular Function: inositol hexakisphosphate binding (GO:0000822);; Cellular Component: nucleus (GO:0005634);; Biological Process: auxin-activated signaling pathway (GO:0009734);; Molecular Function: auxin binding (GO:0010011);; Biological Process: protein ubiquitination (GO:0016567);; Cellular Component: SCF ubiquitin ligase complex (GO:0019005);;
CL10779Contig1	K14413|0.0|sbi:SORBI_10g008170|hypothetical protein	[G]	Carbohydrate transport and metabolism	Galactosyltransferase;; Galactoside-binding lectin	Beta-1,3-galactosyltransferase 15 GN=T24P13.20 OS=Arabidopsis thaliana (Mouse-ear cress) PE=2 SV=1	hypothetical protein SORBIDRAFT_10g008170 [Sorghum bicolor]	--	--	Cellular Component: Golgi apparatus (GO:0005794);; Biological Process: protein glycosylation (GO:0006486);; Molecular Function: UDP-galactose:N-glycan beta-1,3-galactosyltransferase activity (GO:0010488);; Biological Process: Lewis a epitope biosynthetic process (GO:0010493);; Cellular Component: integral component of membrane (GO:0016021);; Cellular Component: cytoplasmic membrane-bounded vesicl…
CL5558Contig1	--	[A]	RNA processing and modification	Eukaryotic rRNA processing protein EBP2	Probable rRNA-processing protein EBP2 homolog GN=At3g22660 OS=Arabidopsis thaliana (Mouse-ear cress) PE=2 SV=1	hypothetical protein SORBIDRAFT_02g033090 [Sorghum bicolor]	--	--	Biological Process: RNA methylation (GO:0001510);; Biological Process: protein import into nucleus (GO:0006606);; Biological Process: protein targeting to mitochondrion (GO:0006626);;
gi35020612	K01738|2e-119|zma:100272829|hypothetical protein LOC100272829	[E]	Amino acid transport and metabolism	Pyridoxal-phosphate dependent enzyme	Cysteine synthase, chloroplastic/chromoplastic (Precursor) GN=OASB OS=Arabidopsis thaliana (Mouse-ear cress) PE=1 SV=2	uncharacterized protein LOC100272829 [Zea mays]	[E]	Amino acid transport and metabolism	Molecular Function: cysteine synthase activity (GO:0004124);; Cellular Component: mitochondrion (GO:0005739);; Cellular Component: endosome (GO:0005768);; Cellular Component: Golgi apparatus (GO:0005794);; Cellular Component: trans-Golgi network (GO:0005802);; Biological Process: cysteine biosynthetic process from serine (GO:0006535);; Biological Process: glycine catabolic process (GO:0006546);; …
gi35069399	--	[T]	Signal transduction mechanisms	P21-Rho-binding domain;; RhoGAP domain	Rho GTPase-activating protein 2 GN=ROPGAP2 OS=Arabidopsis thaliana (Mouse-ear cress) PE=1 SV=1	hypothetical protein SORBIDRAFT_06g026110 [Sorghum bicolor]	--	--	Cellular Component: intracellular (GO:0005622);; Biological Process: proteolysis (GO:0006508);; Biological Process: signal transduction (GO:0007165);; Molecular Function: cysteine-type peptidase activity (GO:0008234);;
gi34949499	K00827|4e-75|sbi:SORBI_09g023310|hypothetical protein	[E]	Amino acid transport and metabolism	Aminotransferase class-III	Alanine--glyoxylate aminotransferase 2 homolog 3, mitochondrial (Precursor) GN=At3g08860 OS=Arabidopsis thaliana (Mouse-ear cress) PE=2 SV=1	PREDICTED: alanine--glyoxylate aminotransferase 2 homolog 3, mitochondrial-like [Setaria italica]	[E]	Amino acid transport and metabolism	Molecular Function: catalytic activity (GO:0003824);; Cellular Component: mitochondrion (GO:0005739);;
Sugarcane_Unigene_BMK.55573	--	--	--	Wall-associated receptor kinase galacturonan-binding	--	PREDICTED: uncharacterized protein LOC101786426 [Setaria italica]	--	--	Cellular Component: cytoplasmic membrane-bounded vesicle (GO:0016023);; Molecular Function: polysaccharide binding (GO:0030247);;
CL22477Contig1	--	--	--	--	--	hypothetical protein SHCRBa_165_I15_F_280 [Saccharum hybrid cultivar R570]	--	--	Molecular Function: diacylglycerol O-acyltransferase activity (GO:0004144);; Biological Process: glycerolipid biosynthetic process (GO:0045017);;
Sugarcane_Unigene_BMK.64609	--	[T]	Signal transduction mechanisms	Protein kinase domain;; Protein tyrosine kinase;; NAF domain;; Kinase-like	CBL-interacting protein kinase 19 GN=P0022D06.5 OS=Oryza sativa subsp. japonica (Rice) PE=1 SV=1	hypothetical protein SORBIDRAFT_03g035170 [Sorghum bicolor]	[RTKL]	--	Molecular Function: protein serine/threonine kinase activity (GO:0004674);; Molecular Function: ATP binding (GO:0005524);; Biological Process: protein phosphorylation (GO:0006468);; Biological Process: signal transduction (GO:0007165);; Cellular Component: plastid (GO:0009536);;
T3_Unigene_BMK.4086	--	[R]	General function prediction only	MatE	Protein TRANSPARENT TESTA 12 GN=F17J16_80 OS=Arabidopsis thaliana (Mouse-ear cress) PE=2 SV=1	hypothetical protein SORBIDRAFT_01g044660 [Sorghum bicolor]	[V]	Defense mechanisms	Biological Process: drug transmembrane transport (GO:0006855);; Molecular Function: drug transmembrane transporter activity (GO:0015238);; Molecular Function: antiporter activity (GO:0015297);; Cellular Component: membrane (GO:0016020);;
T2_Unigene_BMK.2056	K10140|0.0|sbi:SORBI_03g006550|hypothetical protein	[S]	Function unknown	WD domain, G-beta repeat	Protein DAMAGED DNA-BINDING 2 GN=DDB2 OS=Arabidopsis thaliana (Mouse-ear cress) PE=1 SV=1	PREDICTED: protein DAMAGED DNA-BINDING 2-like [Setaria italica]	[R]	General function prediction only	Molecular Function: nucleotide binding (GO:0000166);; Molecular Function: DNA binding (GO:0003677);; Cellular Component: nucleus (GO:0005634);; Biological Process: DNA repair (GO:0006281);; Molecular Function: zinc ion binding (GO:0008270);; Biological Process: response to UV-B (GO:0010224);; Cellular Component: Cul4-RING ubiquitin ligase complex (GO:0080008);;
gi35983999	--	--	--	Late embryogenesis abundant protein	Indole-3-acetic acid-induced protein ARG2 GN=ARG2 OS=Vigna radiata var. radiata (Mung bean) PE=2 SV=1	hypothetical protein SORBIDRAFT_03g012950 [Sorghum bicolor]	--	--	Cellular Component: mitochondrion (GO:0005739);; Biological Process: response to stress (GO:0006950);;
CL19562Contig1	--	[E]	Amino acid transport and metabolism	POT family;; Acylphosphatase	Protein NRT1/ PTR FAMILY 3.1 GN=F24J5.19 OS=Arabidopsis thaliana (Mouse-ear cress) PE=2 SV=1	hypothetical protein SORBIDRAFT_10g009530 [Sorghum bicolor]	[E]	Amino acid transport and metabolism	Molecular Function: transporter activity (GO:0005215);; Biological Process: oligopeptide transport (GO:0006857);; Cellular Component: integral component of membrane (GO:0016021);;
CL5391Contig1	--	--	--	F-box domain	F-box protein At5g07610 GN=At5g07610 OS=Arabidopsis thaliana (Mouse-ear cress) PE=2 SV=1	hypothetical protein SORBIDRAFT_01g046560 [Sorghum bicolor]	--	--	Molecular Function: catalytic activity (GO:0003824);; Biological Process: pentose-phosphate shunt (GO:0006098);; Cellular Component: chloroplast thylakoid membrane (GO:0009535);; Biological Process: photosynthetic electron transport in photosystem I (GO:0009773);; Biological Process: myo-inositol hexakisphosphate biosynthetic process (GO:0010264);; Cellular Component: NAD(P)H dehydrogenase comple…
CL12526Contig1	--	--	--	Zinc knuckle	--	hypothetical protein SORBIDRAFT_06g019000 [Sorghum bicolor]	--	--	Molecular Function: binding (GO:0005488);;
gi35260824	--	[U]	Intracellular trafficking, secretion, and vesicular transport	Signal peptide binding domain	Signal recognition particle 54 kDa protein, chloroplastic (Precursor) GN=F8F6_150 OS=Arabidopsis thaliana (Mouse-ear cress) PE=1 SV=1	hypothetical protein SORBIDRAFT_05g003290 [Sorghum bicolor]	[U]	Intracellular trafficking, secretion, and vesicular transport	Molecular Function: GTPase activity (GO:0003924);; Molecular Function: signal sequence binding (GO:0005048);; Molecular Function: GTP binding (GO:0005525);; Biological Process: GTP catabolic process (GO:0006184);; Biological Process: SRP-dependent cotranslational protein targeting to membrane (GO:0006614);; Molecular Function: 7S RNA binding (GO:0008312);; Cellular Component: chloroplast stroma (…
CL4132Contig1	--	--	--	Glycosyl hydrolases family 28;; Pectate lyase superfamily protein;; Glycosyl hydrolases family 28	Probable polygalacturonase OS=Vitis vinifera (Grape) PE=1 SV=1	hypothetical protein ZEAMMB73_605801 [Zea mays]	[M]	Cell wall/membrane/envelope biogenesis	Molecular Function: polygalacturonase activity (GO:0004650);; Cellular Component: extracellular region (GO:0005576);; Cellular Component: mitochondrion (GO:0005739);; Biological Process: carbohydrate metabolic process (GO:0005975);;
Sugarcane_Unigene_BMK.71339	K13510|0.0|sbi:SORBI_10g029780|hypothetical protein	[I]	Lipid transport and metabolism	EF-hand domain pair;; EF-hand domain;; Acyltransferase	Lysophospholipid acyltransferase LPEAT2 GN=LPEAT2 OS=Arabidopsis thaliana (Mouse-ear cress) PE=1 SV=1	hypothetical protein ZEAMMB73_453076 [Zea mays]	--	--	Molecular Function: calcium ion binding (GO:0005509);; Biological Process: phosphatidylglycerol biosynthetic process (GO:0006655);; Molecular Function: transferase activity, transferring acyl groups (GO:0016746);;
CL15345Contig1	--	--	--	Myb/SANT-like DNA-binding domain	--	PREDICTED: uncharacterized protein LOC103635104 [Zea mays]	--	--	Biological Process: response to hypoxia (GO:0001666);; Molecular Function: sequence-specific DNA binding transcription factor activity (GO:0003700);; Biological Process: regulation of transcription, DNA-templated (GO:0006355);; Biological Process: determination of bilateral symmetry (GO:0009855);; Biological Process: systemic acquired resistance, salicylic acid mediated signaling pathway (GO:0009…
CL11071Contig1	--	[P]	Inorganic ion transport and metabolism	E1-E2 ATPase;; haloacid dehalogenase-like hydrolase;; haloacid dehalogenase-like hydrolase;; Putative hydrolase of sodium-potassium ATPase alpha subunit	Probable manganese-transporting ATPase PDR2 GN=MQM1.11 OS=Arabidopsis thaliana (Mouse-ear cress) PE=1 SV=1	hypothetical protein SORBIDRAFT_09g019760 [Sorghum bicolor]	[P]	Inorganic ion transport and metabolism	Molecular Function: calcium-transporting ATPase activity (GO:0005388);; Molecular Function: ATP binding (GO:0005524);; Cellular Component: endoplasmic reticulum (GO:0005783);; Cellular Component: plasma membrane (GO:0005886);; Biological Process: ATP catabolic process (GO:0006200);; Biological Process: cation transport (GO:0006812);; Biological Process: cellular metal ion homeostasis (GO:0006875)…
gi35251036	--	[E]	Amino acid transport and metabolism	POT family	Protein NRT1/ PTR FAMILY 3.1 GN=F24J5.19 OS=Arabidopsis thaliana (Mouse-ear cress) PE=2 SV=1	unknown [Zea mays]	--	--	Molecular Function: transporter activity (GO:0005215);; Biological Process: oligopeptide transport (GO:0006857);; Cellular Component: integral component of membrane (GO:0016021);;
Sugarcane_Unigene_BMK.45639	--	[E]	Amino acid transport and metabolism	--	Protein NRT1/ PTR FAMILY 5.10 GN=NPF5.10 OS=Arabidopsis thaliana (Mouse-ear cress) PE=2 SV=1	PREDICTED: probable peptide/nitrate transporter At1g22550-like [Setaria italica]	--	--	Molecular Function: transporter activity (GO:0005215);; Biological Process: oligopeptide transport (GO:0006857);; Cellular Component: membrane (GO:0016020);;
Sugarcane_Unigene_BMK.46441	K10140|9e-91|sbi:SORBI_03g006550|hypothetical protein	[S]	Function unknown	--	Protein DAMAGED DNA-BINDING 2 GN=DDB2 OS=Arabidopsis thaliana (Mouse-ear cress) PE=1 SV=1	hypothetical protein SORBIDRAFT_03g006550 [Sorghum bicolor]	--	--	Molecular Function: nucleotide binding (GO:0000166);; Molecular Function: nucleic acid binding (GO:0003676);; Cellular Component: nucleus (GO:0005634);; Biological Process: DNA repair (GO:0006281);; Molecular Function: zinc ion binding (GO:0008270);; Biological Process: response to UV-B (GO:0010224);; Cellular Component: Cul4-RING ubiquitin ligase complex (GO:0080008);;
Sugarcane_Unigene_BMK.26904	--	[O]	Posttranslational modification, protein turnover, chaperones	--	Probable glutathione S-transferase GSTU6 GN=OSJNBb0038A07.2 OS=Oryza sativa subsp. japonica (Rice) PE=2 SV=2	hypothetical protein SORBIDRAFT_07g001950 [Sorghum bicolor]	--	--	Molecular Function: glutathione transferase activity (GO:0004364);; Cellular Component: chloroplast (GO:0009507);; Biological Process: de-etiolation (GO:0009704);; Biological Process: lateral root development (GO:0048527);; Biological Process: response to growth hormone (GO:0060416);; Biological Process: response to karrikin (GO:0080167);;
T2_Unigene_BMK.33558	--	--	--	Protein of unknown function (DUF740)	--	hypothetical protein SORBIDRAFT_01g044610 [Sorghum bicolor]	--	--	--
T3_Unigene_BMK.50033	--	[K]	Transcription	Response regulator receiver domain;; CCT motif	Two-component response regulator-like PRR73 GN=PRR73 OS=Oryza sativa subsp. indica (Rice) PE=2 SV=2	hypothetical protein SORBIDRAFT_01g038820 [Sorghum bicolor]	--	--	Molecular Function: phosphorelay response regulator activity (GO:0000156);; Biological Process: phosphorelay signal transduction system (GO:0000160);; Cellular Component: nucleus (GO:0005634);; Biological Process: regulation of transcription, DNA-templated (GO:0006355);; Biological Process: intracellular signal transduction (GO:0035556);; Biological Process: rhythmic process (GO:0048511);;
CL8555Contig1	--	--	--	--	--	PREDICTED: uncharacterized protein LOC101776832 [Setaria italica]	--	--	--
CL25853Contig1	--	[D]	Cell cycle control, cell division, chromosome partitioning	Cullin family;; Cullin protein neddylation domain	Cullin-1 GN=CUL1 OS=Arabidopsis thaliana (Mouse-ear cress) PE=1 SV=1	hypothetical protein SORBIDRAFT_03g015010 [Sorghum bicolor]	[O]	Posttranslational modification, protein turnover, chaperones	Cellular Component: condensed nuclear chromosome (GO:0000794);; Cellular Component: spindle (GO:0005819);; Biological Process: ubiquitin-dependent protein catabolic process (GO:0006511);; Cellular Component: phragmoplast (GO:0009524);; Biological Process: response to auxin (GO:0009733);; Biological Process: response to jasmonic acid (GO:0009753);; Biological Process: embryo development ending in …
CL4790Contig1	K11644|0.0|sbi:SORBI_03g008490|hypothetical protein	[B]	Chromatin structure and dynamics	Paired amphipathic helix repeat;; Sin3 family co-repressor	Paired amphipathic helix protein Sin3-like 4 GN=SNL4 OS=Arabidopsis thaliana (Mouse-ear cress) PE=3 SV=3	hypothetical protein SORBIDRAFT_03g008490 [Sorghum bicolor]	--	--	Cellular Component: nucleus (GO:0005634);; Biological Process: regulation of transcription, DNA-templated (GO:0006355);; Biological Process: response to abscisic acid (GO:0009737);;
Sugarcane_Unigene_BMK.1565	--	[R]	General function prediction only	--	Probable protein S-acyltransferase 4 GN=PAT04 OS=Arabidopsis thaliana (Mouse-ear cress) PE=2 SV=1	hypothetical protein SORBIDRAFT_03g011290 [Sorghum bicolor]	--	--	Cellular Component: plasma membrane (GO:0005886);; Molecular Function: zinc ion binding (GO:0008270);;
Sugarcane_Unigene_BMK.35843	--	[T]	Signal transduction mechanisms	Protein tyrosine kinase;; Protein kinase domain	Pto-interacting protein 1 OS=Solanum lycopersicum (Tomato) PE=1 SV=2	pto kinase interactor [Saccharum hybrid cultivar R570]	[RTKL]	--	Molecular Function: protein serine/threonine kinase activity (GO:0004674);; Molecular Function: ATP binding (GO:0005524);; Cellular Component: plasma membrane (GO:0005886);; Biological Process: protein phosphorylation (GO:0006468);;
gi34919906	K09422|7e-48|sbi:SORBI_02g040480|hypothetical protein	--	--	--	--	hypothetical protein SORBIDRAFT_02g040480 [Sorghum bicolor]	--	--	Molecular Function: DNA binding (GO:0003677);; Molecular Function: chromatin binding (GO:0003682);;
CL18509Contig1	--	--	--	--	--	hypothetical protein SORBIDRAFT_03g036100 [Sorghum bicolor]	--	--	Molecular Function: protein dimerization activity (GO:0046983);;
Sugarcane_Unigene_BMK.81892	--	[DZ]	--	--	65-kDa microtubule-associated protein 3 GN=K17N15.15 OS=Arabidopsis thaliana (Mouse-ear cress) PE=1 SV=1	hypothetical protein SORBIDRAFT_04g002210 [Sorghum bicolor]	--	--	Biological Process: microtubule cytoskeleton organization (GO:0000226);; Biological Process: cytokinesis (GO:0000910);; Molecular Function: microtubule binding (GO:0008017);;
Sugarcane_Unigene_BMK.36560	--	--	--	--	--	hypothetical protein SORBIDRAFT_01g001460 [Sorghum bicolor]	--	--	--
CL627Contig1	K11649|0.0|sbi:SORBI_06g020190|hypothetical protein	[B]	Chromatin structure and dynamics	SWIRM domain;; Myb-like DNA-binding domain;; Myb-like DNA-binding domain	SWI/SNF complex subunit SWI3A GN=T30B22.7 OS=Arabidopsis thaliana (Mouse-ear cress) PE=1 SV=1	hypothetical protein SORBIDRAFT_06g020190 [Sorghum bicolor]	[BK]	--	Molecular Function: DNA binding (GO:0003677);; Molecular Function: chromatin binding (GO:0003682);; Biological Process: chromatin remodeling (GO:0006338);; Biological Process: embryo sac egg cell differentiation (GO:0009560);; Cellular Component: SWI/SNF complex (GO:0016514);; Biological Process: regulation of gene expression, epigenetic (GO:0040029);;
Sugarcane_Unigene_BMK.58351	--	--	--	--	--	hypothetical protein SORBIDRAFT_01g008240 [Sorghum bicolor]	--	--	Biological Process: microtubule cytoskeleton organization (GO:0000226);; Molecular Function: C-8 sterol isomerase activity (GO:0000247);; Biological Process: cytokinesis by cell plate formation (GO:0000911);; Cellular Component: endoplasmic reticulum (GO:0005783);; Biological Process: DNA replication initiation (GO:0006270);; Biological Process: regulation of DNA replication (GO:0006275);; Biolog…
T2_Unigene_BMK.38862	--	--	--	WRKY DNA -binding domain	Probable WRKY transcription factor 27 GN=WRKY27 OS=Arabidopsis thaliana (Mouse-ear cress) PE=2 SV=1	WRKY39v2 - superfamily of TFs having WRKY and zinc finger domains [Zea mays]	--	--	Molecular Function: sequence-specific DNA binding transcription factor activity (GO:0003700);; Biological Process: regulation of transcription, DNA-templated (GO:0006355);; Molecular Function: sequence-specific DNA binding (GO:0043565);;
CL2312Contig1	K00827|0.0|sbi:SORBI_09g023310|hypothetical protein	[E]	Amino acid transport and metabolism	Aminotransferase class-III	Alanine--glyoxylate aminotransferase 2 homolog 3, mitochondrial (Precursor) GN=At3g08860 OS=Arabidopsis thaliana (Mouse-ear cress) PE=2 SV=1	hypothetical protein SORBIDRAFT_09g023310 [Sorghum bicolor]	[E]	Amino acid transport and metabolism	Cellular Component: mitochondrion (GO:0005739);; Biological Process: metabolic process (GO:0008152);; Molecular Function: transaminase activity (GO:0008483);; Molecular Function: pyridoxal phosphate binding (GO:0030170);;
T3_Unigene_BMK.34365	--	[H]	Coenzyme transport and metabolism	NAD(P)-binding Rossmann-like domain;; FAD dependent oxidoreductase;; FAD dependent oxidoreductase;; Thi4 family;; FAD binding domain;; Flavin containing amine oxidoreductase;; Pyridine nucleotide-disulphide oxidoreductase;; FAD binding domain	--	oxidase [Saccharum hybrid cultivar R570]	[Q]	Secondary metabolites biosynthesis, transport and catabolism	Molecular Function: copper ion binding (GO:0005507);; Cellular Component: mitochondrion (GO:0005739);; Molecular Function: oxidoreductase activity (GO:0016491);; Biological Process: isopentenyl diphosphate biosynthetic process, methylerythritol 4-phosphate pathway (GO:0019288);; Biological Process: hydrogen peroxide catabolic process (GO:0042744);; Biological Process: oxidation-reduction process …
T3_Unigene_BMK.26189	--	[R]	General function prediction only	Dimerisation domain	Probable O-methyltransferase 2 GN=OMT2 OS=Sorghum bicolor (Sorghum) PE=2 SV=1	hypothetical protein SORBIDRAFT_02g006645 [Sorghum bicolor]	--	--	Molecular Function: O-methyltransferase activity (GO:0008171);; Molecular Function: protein dimerization activity (GO:0046983);;
CL222Contig1	--	--	--	--	--	hypothetical protein SORBIDRAFT_08g001005 [Sorghum bicolor]	--	--	Biological Process: defense response (GO:0006952);; Molecular Function: ADP binding (GO:0043531);;
Sugarcane_Unigene_BMK.53562	--	--	--	--	--	hypothetical protein SORBIDRAFT_01g010940 [Sorghum bicolor]	--	--	Biological Process: vacuole organization (GO:0007033);;
Sugarcane_Unigene_BMK.55658	--	[O]	Posttranslational modification, protein turnover, chaperones	Ring finger domain;; zinc-finger;; Zinc finger, C3HC4 type (RING finger)	E3 ubiquitin-protein ligase RING1 GN=RING1 OS=Gossypium hirsutum (Upland cotton) PE=1 SV=1	hypothetical protein SORBIDRAFT_07g022600 [Sorghum bicolor]	--	--	Molecular Function: zinc ion binding (GO:0008270);;
CL9771Contig1	--	--	--	Raffinose synthase or seed imbibition protein Sip1	Probable galactinol--sucrose galactosyltransferase 6 GN=F5O24.140 OS=Arabidopsis thaliana (Mouse-ear cress) PE=2 SV=2	PREDICTED: alkaline alpha galactosidase 2 isoform X1 [Zea mays]	--	--	Molecular Function: hydrolase activity, hydrolyzing O-glycosyl compounds (GO:0004553);; Biological Process: metabolic process (GO:0008152);; Biological Process: response to cold (GO:0009409);; Cellular Component: plasmodesma (GO:0009506);; Cellular Component: chloroplast (GO:0009507);; Biological Process: response to sucrose (GO:0009744);; Biological Process: response to fructose (GO:0009750);; M…
T3_Unigene_BMK.20746	--	--	--	--	--	uncharacterized protein LOC100382069 [Zea mays]	--	--	--
CL10436Contig1	K01583|0.0|sbi:SORBI_10g002070|hypothetical protein	--	--	Pyridoxal-dependent decarboxylase, pyridoxal binding domain;; Pyridoxal-dependent decarboxylase, C-terminal sheet domain	Arginine decarboxylase 1 GN=P0493C11.18 OS=Oryza sativa subsp. japonica (Rice) PE=1 SV=1	hypothetical protein SORBIDRAFT_10g002070 [Sorghum bicolor]	[E]	Amino acid transport and metabolism	Biological Process: arginine catabolic process (GO:0006527);; Biological Process: response to oxidative stress (GO:0006979);; Biological Process: spermidine biosynthetic process (GO:0008295);; Molecular Function: arginine decarboxylase activity (GO:0008792);; Biological Process: response to cold (GO:0009409);; Biological Process: putrescine biosynthetic process (GO:0009446);; Biological Process: …
T3_Unigene_BMK.47031	--	--	--	--	WUSCHEL-related homeobox 11 GN=WOX11 OS=Oryza sativa subsp. japonica (Rice) PE=2 SV=1	hypothetical protein SORBIDRAFT_02g043300 [Sorghum bicolor]	--	--	Molecular Function: sequence-specific DNA binding transcription factor activity (GO:0003700);; Cellular Component: nucleus (GO:0005634);; Biological Process: regulation of transcription, DNA-templated (GO:0006355);; Biological Process: multicellular organismal development (GO:0007275);; Molecular Function: sequence-specific DNA binding (GO:0043565);;
CL20964Contig1	K03063|0.0|zma:100284233|si486068c09	[O]	Posttranslational modification, protein turnover, chaperones	ATPase family associated with various cellular activities (AAA);; AAA domain (dynein-related subfamily);; AAA domain (Cdc48 subfamily);; AAA ATPase domain;; AAA domain;; Protein of unknown function (DUF815);; Holliday junction DNA helicase ruvB N-terminus	26S protease regulatory subunit 6B homolog GN=MCK7.16 OS=Arabidopsis thaliana (Mouse-ear cress) PE=1 SV=1	PREDICTED: 26S protease regulatory subunit 6B homolog [Setaria italica]	[O]	Posttranslational modification, protein turnover, chaperones	Molecular Function: ATP binding (GO:0005524);; Cellular Component: cell wall (GO:0005618);; Cellular Component: nucleus (GO:0005634);; Cellular Component: cytosol (GO:0005829);; Biological Process: gluconeogenesis (GO:0006094);; Biological Process: ATP catabolic process (GO:0006200);; Biological Process: fatty acid beta-oxidation (GO:0006635);; Biological Process: ER to Golgi vesicle-mediated tra…
Sugarcane_Unigene_BMK.55967	--	[I]	Lipid transport and metabolism	CRAL/TRIO domain	--	hypothetical protein SORBIDRAFT_09g008890 [Sorghum bicolor]	--	--	--
CL21382Contig1	--	--	--	Protein of unknown function (DUF1618)	--	hypothetical protein SORBIDRAFT_08g000970 [Sorghum bicolor]	--	--	--
gi35121533	--	--	--	--	--	hypothetical protein SORBIDRAFT_08g020800 [Sorghum bicolor]	--	--	--
Sugarcane_Unigene_BMK.40848	K09422|1e-14|zma:100285289|anthocyanin regulatory C1 protein	--	--	--	--	PREDICTED: myb-related protein Hv33-like [Setaria italica]	--	--	--
Sugarcane_Unigene_BMK.67637	K12818|0.0|sbi:SORBI_07g026490|hypothetical protein	[A]	RNA processing and modification	Oligonucleotide/oligosaccharide-binding (OB)-fold;; Helicase associated domain (HA2);; Helicase conserved C-terminal domain;; DEAD/DEAH box helicase;; AAA domain	Probable pre-mRNA-splicing factor ATP-dependent RNA helicase GN=At3g26560 OS=Arabidopsis thaliana (Mouse-ear cress) PE=1 SV=2	hypothetical protein SORBIDRAFT_07g026490 [Sorghum bicolor]	[L]	Replication, recombination and repair	Biological Process: microtubule cytoskeleton organization (GO:0000226);; Biological Process: cytokinesis by cell plate formation (GO:0000911);; Molecular Function: RNA binding (GO:0003723);; Molecular Function: ATP-dependent RNA helicase activity (GO:0004004);; Molecular Function: ATP binding (GO:0005524);; Cellular Component: mitochondrion (GO:0005739);; Cellular Component: cytosol (GO:0005829);…
CL22186Contig1	--	--	--	Auxin response factor;; B3 DNA binding domain;; AUX/IAA family	Auxin response factor 18 OS=Oryza sativa subsp. japonica (Rice) PE=2 SV=1	hypothetical protein SORBIDRAFT_10g027790 [Sorghum bicolor]	--	--	Molecular Function: DNA binding (GO:0003677);; Cellular Component: nucleus (GO:0005634);; Biological Process: regulation of transcription, DNA-templated (GO:0006355);; Biological Process: pattern specification process (GO:0007389);; Biological Process: auxin-activated signaling pathway (GO:0009734);; Biological Process: abscisic acid-activated signaling pathway (GO:0009738);; Biological Process: …
CL10527Contig1	--	[P]	Inorganic ion transport and metabolism	Heavy-metal-associated domain	Copper transport protein ATX1 GN=ATX1 OS=Arabidopsis thaliana (Mouse-ear cress) PE=1 SV=1	hypothetical protein SORBIDRAFT_03g016720 [Sorghum bicolor]	--	--	Biological Process: metal ion transport (GO:0030001);; Molecular Function: metal ion binding (GO:0046872);;
gi35951870	--	--	--	XS domain	Factor of DNA methylation 4 {ECO:0000303|PubMed:22302148} OS=Arabidopsis thaliana (Mouse-ear cress) PE=4 SV=1	hypothetical protein SHCRBa_009_B01_R_10 [Saccharum hybrid cultivar R570]	--	--	Molecular Function: adenyl nucleotide binding (GO:0030554);; Biological Process: gene silencing by RNA (GO:0031047);;
T3_Unigene_BMK.34745	K03217|2e-13|sbi:SORBI_01g031260|hypothetical protein	--	--	--	--	PREDICTED: mitochondrial inner membrane protein OXA1-like isoform X1 [Setaria italica]	--	--	Cellular Component: mitochondrial inner membrane (GO:0005743);; Biological Process: protein complex assembly (GO:0006461);; Molecular Function: P-P-bond-hydrolysis-driven protein transmembrane transporter activity (GO:0015450);; Cellular Component: integral component of membrane (GO:0016021);; Biological Process: protein insertion into membrane (GO:0051205);;
gi35108115	--	--	--	--	--	TPA: hypothetical protein ZEAMMB73_900156 [Zea mays]	--	--	--
CL804Contig1	--	[A]	RNA processing and modification	--	--	hypothetical protein [Saccharum hybrid cultivar R570]	--	--	Cellular Component: plastid (GO:0009536);; Molecular Function: hydrolase activity (GO:0016787);; Molecular Function: organic cyclic compound binding (GO:0097159);; Molecular Function: heterocyclic compound binding (GO:1901363);;
Sugarcane_Unigene_BMK.68493	--	[GE]	--	--	Probable sugar phosphate/phosphate translocator At3g11320 GN=At3g11320 OS=Arabidopsis thaliana (Mouse-ear cress) PE=2 SV=1	hypothetical protein SORBIDRAFT_09g002110 [Sorghum bicolor]	--	--	Cellular Component: integral component of membrane (GO:0016021);;
Sugarcane_Unigene_BMK.36173	--	--	--	--	--	PREDICTED: period circadian protein-like [Setaria italica]	--	--	--
CL21764Contig1	--	[J]	Translation, ribosomal structure and biogenesis	Noc2p family	Nucleolar complex protein 2 homolog GN=At2g18220 OS=Arabidopsis thaliana (Mouse-ear cress) PE=3 SV=2	PREDICTED: uncharacterized protein LOC100382327 isoform X1 [Zea mays]	--	--	Biological Process: RNA methylation (GO:0001510);; Biological Process: pyrimidine ribonucleotide biosynthetic process (GO:0009220);; Biological Process: floral meristem determinacy (GO:0010582);;
Sugarcane_Unigene_BMK.43963	--	[O]	Posttranslational modification, protein turnover, chaperones	Ring finger domain;; Zinc finger, C3HC4 type (RING finger);; Zinc finger, C3HC4 type (RING finger)	E3 ubiquitin-protein ligase At1g12760 GN=At1g12760 OS=Arabidopsis thaliana (Mouse-ear cress) PE=1 SV=1	PREDICTED: E3 ubiquitin-protein ligase RNF167-like [Zea mays]	--	--	Molecular Function: zinc ion binding (GO:0008270);; Cellular Component: cytoplasmic membrane-bounded vesicle (GO:0016023);;
Sugarcane_Unigene_BMK.7588	--	[R]	General function prediction only	Late exocytosis, associated with Golgi transport;; Domain of unknown function (DUF4463)	CSC1-like protein At4g02900 GN=At4g02900 OS=Arabidopsis thaliana (Mouse-ear cress) PE=3 SV=1	hypothetical protein SORBIDRAFT_09g021010 [Sorghum bicolor]	[S]	Function unknown	Cellular Component: membrane (GO:0016020);; Cellular Component: cytoplasmic membrane-bounded vesicle (GO:0016023);;
CL16649Contig1	--	--	--	--	--	EMB2219 [Zea mays]	--	--	Cellular Component: plasmodesma (GO:0009506);; Cellular Component: chloroplast (GO:0009507);; Biological Process: embryo development ending in seed dormancy (GO:0009793);;
CL4733Contig1	--	[K]	Transcription	Homeobox domain	Homeobox-leucine zipper protein HOX19 OS=Oryza sativa subsp. japonica (Rice) PE=2 SV=1	hypothetical protein SORBIDRAFT_01g042030 [Sorghum bicolor]	--	--	Molecular Function: sequence-specific DNA binding transcription factor activity (GO:0003700);; Cellular Component: nucleus (GO:0005634);; Biological Process: regulation of transcription, DNA-templated (GO:0006355);; Biological Process: response to cytokinin (GO:0009735);; Molecular Function: sequence-specific DNA binding (GO:0043565);;
T1_Unigene_BMK.34369	--	--	--	--	--	PREDICTED: mucin-5AC-like [Zea mays]	--	--	--
CL5242Contig1	--	[P]	Inorganic ion transport and metabolism	ZIP Zinc transporter	Zinc transporter 3 (Precursor) OS=Oryza sativa subsp. japonica (Rice) PE=1 SV=2	PREDICTED: zinc transporter 4-like [Zea mays]	--	--	Biological Process: developmental process involved in reproduction (GO:0003006);; Molecular Function: zinc ion transmembrane transporter activity (GO:0005385);; Cellular Component: plasma membrane (GO:0005886);; Biological Process: multicellular organismal development (GO:0007275);; Molecular Function: zinc ion binding (GO:0008270);; Biological Process: response to zinc ion (GO:0010043);; Cellula…
Sugarcane_Unigene_BMK.51997	--	--	--	--	--	PREDICTED: putative disease resistance protein RGA3-like [Setaria italica]	--	--	--
T1_Unigene_BMK.36834	K10756|7e-29|zma:100216703|hypothetical protein LOC100216703	[L]	Replication, recombination and repair	Rad17 cell cycle checkpoint protein	Replication factor C subunit 3 OS=Oryza sativa subsp. japonica (Rice) PE=2 SV=1	replication factor C subunit 3 [Zea mays]	[L]	Replication, recombination and repair	Biological Process: mRNA splicing, via spliceosome (GO:0000398);; Molecular Function: DNA binding (GO:0003677);; Molecular Function: ATP binding (GO:0005524);; Cellular Component: nucleus (GO:0005634);; Cellular Component: DNA replication factor C complex (GO:0005663);; Biological Process: ATP catabolic process (GO:0006200);; Biological Process: DNA replication (GO:0006260);; Biological Process: …
CL21113Contig1	--	[S]	Function unknown	Uncharacterised ACR, YagE family COG1723	--	hypothetical protein SORBIDRAFT_03g035440 [Sorghum bicolor]	--	--	Cellular Component: mitochondrion (GO:0005739);; Biological Process: embryo sac egg cell differentiation (GO:0009560);; Biological Process: regulation of root meristem growth (GO:0010082);; Biological Process: regulation of DNA endoreduplication (GO:0032875);; Biological Process: regulation of cell division (GO:0051302);;
CL693Contig1	--	--	--	von Willebrand factor type A domain;; von Willebrand factor type A domain;; VWA / Hh protein intein-like;; von Willebrand factor type A domain;; VWA domain containing CoxE-like protein	--	hypothetical protein SORBIDRAFT_01g019870 [Sorghum bicolor]	--	--	Cellular Component: mitochondrion (GO:0005739);; Molecular Function: zinc ion binding (GO:0008270);;
CL19317Contig1	--	[O]	Posttranslational modification, protein turnover, chaperones	Cytochrome c oxidase assembly protein PET191	--	hypothetical protein SORBIDRAFT_02g030100 [Sorghum bicolor]	--	--	--
T2_Unigene_BMK.23405	--	[E]	Amino acid transport and metabolism	--	Isocitrate dehydrogenase [NAD] regulatory subunit 1, mitochondrial (Precursor) GN=IDH1 OS=Arabidopsis thaliana (Mouse-ear cress) PE=2 SV=2	PREDICTED: isocitrate dehydrogenase [NAD] regulatory subunit 1, mitochondrial-like [Setaria italica]	--	--	--
CL7876Contig1	--	--	--	IQ calmodulin-binding motif	--	PREDICTED: uncharacterized protein LOC103649971 [Zea mays]	--	--	--
CL20812Contig1	--	--	--	--	E3 ubiquitin-protein ligase PUB23 GN=PUB23 OS=Arabidopsis thaliana (Mouse-ear cress) PE=1 SV=1	hypothetical protein SORBIDRAFT_06g033630 [Sorghum bicolor]	--	--	Cellular Component: ubiquitin ligase complex (GO:0000151);; Molecular Function: ubiquitin-protein ligase activity (GO:0004842);; Biological Process: protein ubiquitination (GO:0016567);;
CL3865Contig1	--	[S]	Function unknown	Uncharacterized protein family UPF0029	--	hypothetical protein SORBIDRAFT_07g023310 [Sorghum bicolor]	[S]	Function unknown	--
CL1318Contig1	--	[R]	General function prediction only	O-methyltransferase	Trans-resveratrol di-O-methyltransferase GN=ROMT OS=Vitis vinifera (Grape) PE=1 SV=2	PREDICTED: trans-resveratrol di-O-methyltransferase-like [Setaria italica]	--	--	Molecular Function: O-methyltransferase activity (GO:0008171);; Molecular Function: protein dimerization activity (GO:0046983);;
CL4370Contig1	--	[L]	Replication, recombination and repair	BED zinc finger;; hAT family C-terminal dimerisation region;; Domain of unknown function (DUF4413)	Zinc finger BED domain-containing protein RICESLEEPER 1 OS=Oryza sativa subsp. japonica (Rice) PE=3 SV=1	PREDICTED: uncharacterized protein LOC103645203 [Zea mays]	--	--	Molecular Function: nucleic acid binding (GO:0003676);;
CL10391Contig1	--	[R]	General function prediction only	PPR repeat;; PPR repeat family;; Pentatricopeptide repeat domain;; PPR repeat;; DYW family of nucleic acid deaminases	Pentatricopeptide repeat-containing protein At5g48910 GN=PCMP-H38 OS=Arabidopsis thaliana (Mouse-ear cress) PE=2 SV=1	unknown [Zea mays]	--	--	Cellular Component: plastid (GO:0009536);;
T1_Unigene_BMK.38189	K06001|0.0|sbi:SORBI_10g024680|hypothetical protein	[E]	Amino acid transport and metabolism	Pyridoxal-phosphate dependent enzyme	Tryptophan synthase beta chain 1, chloroplastic (Precursor) GN=TSB1 OS=Arabidopsis thaliana (Mouse-ear cress) PE=2 SV=1	hypothetical protein SORBIDRAFT_10g024680 [Sorghum bicolor]	[R]	General function prediction only	Biological Process: tryptophan biosynthetic process (GO:0000162);; Molecular Function: tryptophan synthase activity (GO:0004834);; Cellular Component: plastid (GO:0009536);; Molecular Function: pyridoxal phosphate binding (GO:0030170);; Molecular Function: protein homodimerization activity (GO:0042803);; Molecular Function: L-serine hydro-lyase (adding indole, L-tryptophan-forming) activity (GO:0…
CL3870Contig1	--	--	--	Myb/SANT-like DNA-binding domain	--	PREDICTED: uncharacterized protein LOC101786248 [Setaria italica]	--	--	--
CL1483Contig1	--	[R]	General function prediction only	Domain of unknown function DUF221	CSC1-like protein HYP1 GN=HYP1 OS=Arabidopsis thaliana (Mouse-ear cress) PE=2 SV=1	hypothetical protein SORBIDRAFT_08g019525 [Sorghum bicolor]	[S]	Function unknown	Cellular Component: membrane (GO:0016020);;
CL2790Contig1	K11366|0.0|sbi:SORBI_06g030580|hypothetical protein	[O]	Posttranslational modification, protein turnover, chaperones	Ubiquitin carboxyl-terminal hydrolase;; Ubiquitin carboxyl-terminal hydrolase;; Zn-finger in ubiquitin-hydrolases and other protein	Ubiquitin carboxyl-terminal hydrolase 22 GN=UBP22 OS=Arabidopsis thaliana (Mouse-ear cress) PE=2 SV=1	hypothetical protein SORBIDRAFT_06g030580 [Sorghum bicolor]	--	--	Molecular Function: ubiquitin thiolesterase activity (GO:0004221);; Molecular Function: ubiquitin-specific protease activity (GO:0004843);; Cellular Component: mitochondrion (GO:0005739);; Biological Process: ubiquitin-dependent protein catabolic process (GO:0006511);; Molecular Function: zinc ion binding (GO:0008270);; Cellular Component: plastid (GO:0009536);;
CL4778Contig1	--	[J]	Translation, ribosomal structure and biogenesis	Ribosomal Proteins L2, C-terminal domain;; Ribosomal Proteins L2, RNA binding domain;; Ribosomal protein L22p/L17e;; Ribosomal protein L23;; Ribosomal protein S19	50S ribosomal protein L2, chloroplastic GN=rpl2-B OS=Saccharum officinarum (Sugarcane) PE=3 SV=1	50S ribosomal protein L2 [Medicago truncatula]	[J]	Translation, ribosomal structure and biogenesis	Molecular Function: nucleotide binding (GO:0000166);; Molecular Function: structural constituent of ribosome (GO:0003735);; Cellular Component: mitochondrion (GO:0005739);; Biological Process: translation (GO:0006412);; Cellular Component: chloroplast (GO:0009507);; Cellular Component: large ribosomal subunit (GO:0015934);; Molecular Function: transferase activity (GO:0016740);; Molecular Functio…
Sugarcane_Unigene_BMK.42165	--	--	--	Protein of unknown function (DUF1645)	--	hypothetical protein SORBIDRAFT_04g002800 [Sorghum bicolor]	--	--	--
CL25707Contig1	--	[G]	Carbohydrate transport and metabolism	Alpha amylase, catalytic domain;; Alpha-amylase C-terminal beta-sheet domain	Alpha-amylase 3, chloroplastic (Precursor) GN=AMY3 OS=Arabidopsis thaliana (Mouse-ear cress) PE=1 SV=1	PREDICTED: alpha-amylase 3, chloroplastic [Zea mays]	[G]	Carbohydrate transport and metabolism	Molecular Function: alpha-amylase activity (GO:0004556);; Molecular Function: calcium ion binding (GO:0005509);; Biological Process: starch catabolic process (GO:0005983);; Biological Process: circadian rhythm (GO:0007623);; Cellular Component: chloroplast stroma (GO:0009570);;
CL9907Contig1	--	[P]	Inorganic ion transport and metabolism	Eukaryotic porin	Mitochondrial outer membrane protein porin 5 GN=OsJ_09816 OS=Oryza sativa subsp. japonica (Rice) PE=2 SV=1	hypothetical protein SORBIDRAFT_01g043700 [Sorghum bicolor]	--	--	Cellular Component: cell wall (GO:0005618);; Cellular Component: mitochondrial outer membrane (GO:0005741);; Cellular Component: plasma membrane (GO:0005886);; Molecular Function: voltage-gated anion channel activity (GO:0008308);; Biological Process: response to bacterium (GO:0009617);; Cellular Component: chloroplast envelope (GO:0009941);; Molecular Function: porin activity (GO:0015288);; Biol…
T2_Unigene_BMK.35777	K12741|8e-126|sbi:SORBI_04g007860|hypothetical protein	[R]	General function prediction only	RNA recognition motif. (a.k.a. RRM, RBD, or RNP domain);; RNA recognition motif (a.k.a. RRM, RBD, or RNP domain);; RNA recognition motif. (a.k.a. RRM, RBD, or RNP domain)	Heterogeneous nuclear ribonucleoprotein 1 GN=RNP1 OS=Arabidopsis thaliana (Mouse-ear cress) PE=1 SV=1	hypothetical protein SORBIDRAFT_04g007860 [Sorghum bicolor]	[R]	General function prediction only	Molecular Function: nucleotide binding (GO:0000166);; Molecular Function: RNA binding (GO:0003723);; Cellular Component: ribonucleoprotein complex (GO:0030529);;
Sugarcane_Unigene_BMK.53460	--	--	--	Cytochrome P450	Allene oxide synthase 2 GN=OSJNBa0081P02.18 OS=Oryza sativa subsp. japonica (Rice) PE=2 SV=2	hypothetical protein SORBIDRAFT_01g042270 [Sorghum bicolor]	--	--	Molecular Function: iron ion binding (GO:0005506);; Cellular Component: mitochondrion (GO:0005739);; Molecular Function: electron carrier activity (GO:0009055);; Cellular Component: chloroplast thylakoid membrane (GO:0009535);; Biological Process: response to wounding (GO:0009611);; Biological Process: response to fungus (GO:0009620);; Biological Process: response to jasmonic acid (GO:0009753);; …
CL3178Contig1	--	[R]	General function prediction only	Integrase core domain;; Chromo (CHRromatin Organisation MOdifier) domain	--	putative polyprotein [Zea mays]	[L]	Replication, recombination and repair	Molecular Function: DNA binding (GO:0003677);; Molecular Function: chromatin binding (GO:0003682);; Molecular Function: RNA binding (GO:0003723);; Molecular Function: RNA-directed DNA polymerase activity (GO:0003964);; Molecular Function: aspartic-type endopeptidase activity (GO:0004190);; Cellular Component: nucleus (GO:0005634);; Biological Process: RNA-dependent DNA replication (GO:0006278);; …
Sugarcane_Unigene_BMK.45182	--	--	--	--	--	unknown [Zea mays]	--	--	--
gi35084205	--	--	--	--	--	hypothetical protein SORBIDRAFT_01g050130 [Sorghum bicolor]	--	--	--
T3_Unigene_BMK.52291	K01322|0.0|zma:100191488|pco126705	[O]	Posttranslational modification, protein turnover, chaperones	Prolyl oligopeptidase family	--	unknown [Zea mays]	[E]	Amino acid transport and metabolism	Molecular Function: serine-type endopeptidase activity (GO:0004252);; Biological Process: proteolysis (GO:0006508);; Cellular Component: chloroplast (GO:0009507);; Molecular Function: serine-type exopeptidase activity (GO:0070008);;
CL24243Contig1	--	--	--	C2 domain	--	hypothetical protein [Zea mays]	--	--	--
CL4410Contig1	--	[R]	General function prediction only	Leucine rich repeat;; Leucine Rich repeats (2 copies);; Leucine Rich Repeat;; Leucine rich repeat;; Leucine Rich repeats (2 copies);; Leucine rich repeat;; Leucine Rich Repeat;; Leucine rich repeat	Plant intracellular Ras-group-related LRR protein 2 OS=Oryza sativa subsp. japonica (Rice) PE=2 SV=1	hypothetical protein SORBIDRAFT_04g024650 [Sorghum bicolor]	--	--	Biological Process: microgametogenesis (GO:0055046);;
CL2015Contig1	--	--	--	Protein of unknown function (DUF3755)	--	hypothetical protein [Zea mays]	--	--	--
T1_Unigene_BMK.18339	--	[R]	General function prediction only	--	Protein STRICTOSIDINE SYNTHASE-LIKE 10 {ECO:0000303|PubMed:10777701} (Precursor) OS=Arabidopsis thaliana (Mouse-ear cress) PE=2 SV=1	hypothetical protein SORBIDRAFT_02g023460 [Sorghum bicolor]	[G]	Carbohydrate transport and metabolism	Biological Process: biosynthetic process (GO:0009058);; Cellular Component: cytoplasmic membrane-bounded vesicle (GO:0016023);; Molecular Function: strictosidine synthase activity (GO:0016844);;
Sugarcane_Unigene_BMK.67251	K01322|0.0|zma:100191488|pco126705	[O]	Posttranslational modification, protein turnover, chaperones	Prolyl oligopeptidase, N-terminal beta-propeller domain;; Prolyl oligopeptidase family	--	prolyl endopeptidase [Zea mays]	[E]	Amino acid transport and metabolism	Molecular Function: serine-type endopeptidase activity (GO:0004252);; Biological Process: proteolysis (GO:0006508);; Cellular Component: chloroplast (GO:0009507);; Molecular Function: serine-type exopeptidase activity (GO:0070008);;
CL21766Contig1	--	[E]	Amino acid transport and metabolism	POT family	Protein NRT1/ PTR FAMILY 5.6 GN=NPF5.6 OS=Arabidopsis thaliana (Mouse-ear cress) PE=2 SV=1	hypothetical protein SORBIDRAFT_01g002990 [Sorghum bicolor]	[E]	Amino acid transport and metabolism	Molecular Function: transporter activity (GO:0005215);; Cellular Component: plasma membrane (GO:0005886);; Biological Process: oligopeptide transport (GO:0006857);; Cellular Component: integral component of membrane (GO:0016021);;
CL22632Contig1	--	[S]	Function unknown	Protein of unknown function (DUF1014)	--	TPA: hypothetical protein ZEAMMB73_889679 [Zea mays]	--	--	Biological Process: protein targeting to vacuole (GO:0006623);; Biological Process: membrane fusion (GO:0006944);; Biological Process: positive regulation of cell proliferation (GO:0008284);; Biological Process: response to symbiotic fungus (GO:0009610);; Biological Process: vesicle-mediated transport (GO:0016192);; Biological Process: endosomal transport (GO:0016197);; Biological Process: protea…
Sugarcane_Unigene_BMK.57761	--	[R]	General function prediction only	Alpha/beta hydrolase family;; Alpha/beta hydrolase family;; Thioesterase domain	--	hypothetical protein SORBIDRAFT_03g004630 [Sorghum bicolor]	--	--	Cellular Component: mitochondrion (GO:0005739);; Biological Process: cellular aromatic compound metabolic process (GO:0006725);; Molecular Function: hydrolase activity (GO:0016787);;
CL21835Contig1	--	--	--	--	NAC domain-containing protein 78 GN=T32M21.10 OS=Arabidopsis thaliana (Mouse-ear cress) PE=2 SV=2	hypothetical protein SORBIDRAFT_07g023900 [Sorghum bicolor]	--	--	Molecular Function: DNA binding (GO:0003677);; Biological Process: regulation of transcription, DNA-templated (GO:0006355);;
CL26112Contig1	--	[S]	Function unknown	--	--	PREDICTED: hypothetical protein isoform X1 [Zea mays]	--	--	Cellular Component: cytoplasmic membrane-bounded vesicle (GO:0016023);;
CL9538Contig1	--	[O]	Posttranslational modification, protein turnover, chaperones	ATPase family associated with various cellular activities (AAA);; Holliday junction DNA helicase ruvB N-terminus;; AAA domain (dynein-related subfamily);; Bacterial dnaA protein	Katanin p60 ATPase-containing subunit A1 {ECO:0000255|HAMAP-Rule:MF_03023} GN=At1g80350 OS=Arabidopsis thaliana (Mouse-ear cress) PE=1 SV=1	hypothetical protein SORBIDRAFT_03g001130 [Sorghum bicolor]	[O]	Posttranslational modification, protein turnover, chaperones	Molecular Function: ATP binding (GO:0005524);; Molecular Function: nucleoside-triphosphatase activity (GO:0017111);;
T3_Unigene_BMK.8217	--	[R]	General function prediction only	gag-polypeptide of LTR copia-type;; Integrase core domain;; GAG-pre-integrase domain;; Domain of unknown function (DUF4219);; Zinc knuckle;; gag-polypeptide of LTR copia-type	Endonuclease OS=Nicotiana tabacum (Common tobacco) PE=2 SV=1	PH01B019A14.9 [Phyllostachys edulis]	--	--	Biological Process: tRNA dihydrouridine synthesis (GO:0002943);; Molecular Function: DNA binding (GO:0003677);; Cellular Component: mitochondrion (GO:0005739);; Biological Process: base-excision repair (GO:0006284);; Biological Process: DNA recombination (GO:0006310);; Molecular Function: zinc ion binding (GO:0008270);; Cellular Component: plastid (GO:0009536);; Biological Process: DNA integratio…
gi36058710	--	[K]	Transcription	Homeobox domain;; Homeobox associated leucine zipper	Homeobox-leucine zipper protein HOX13 GN=OJ1217B09.11 OS=Oryza sativa subsp. japonica (Rice) PE=2 SV=1	hypothetical protein SORBIDRAFT_01g044620 [Sorghum bicolor]	[K]	Transcription	Molecular Function: sequence-specific DNA binding transcription factor activity (GO:0003700);; Cellular Component: nucleus (GO:0005634);; Biological Process: regulation of transcription, DNA-templated (GO:0006355);; Cellular Component: plastid (GO:0009536);; Molecular Function: sequence-specific DNA binding (GO:0043565);;
Sugarcane_Unigene_BMK.61387	--	--	--	--	--	PREDICTED: putative disease resistance protein RGA1-like [Setaria italica]	--	--	--
Sugarcane_Unigene_BMK.53035	K13811|0.0|zma:541653|ATP sulfurylase	[P]	Inorganic ion transport and metabolism	ATP-sulfurylase;; PUA-like domain	ATP-sulfurylase 3, chloroplastic (Precursor) GN=APS3 OS=Arabidopsis thaliana (Mouse-ear cress) PE=1 SV=1	uncharacterized protein LOC103625889 [Zea mays]	[P]	Inorganic ion transport and metabolism	Biological Process: sulfate assimilation (GO:0000103);; Molecular Function: sulfate adenylyltransferase (ATP) activity (GO:0004781);; Cellular Component: mitochondrion (GO:0005739);; Cellular Component: plasma membrane (GO:0005886);; Cellular Component: chloroplast stroma (GO:0009570);; Biological Process: response to cadmium ion (GO:0046686);;
CL12330Contig1	--	--	--	--	--	TPA: hypothetical protein ZEAMMB73_276562 [Zea mays]	--	--	--
T2_Unigene_BMK.1308	--	[T]	Signal transduction mechanisms	Protein tyrosine kinase;; Protein kinase domain	Calmodulin-binding receptor-like cytoplasmic kinase 1 GN=CRCK1 OS=Arabidopsis thaliana (Mouse-ear cress) PE=1 SV=1	hypothetical protein SORBIDRAFT_01g047020 [Sorghum bicolor]	[RTKL]	--	Molecular Function: protein serine/threonine kinase activity (GO:0004674);; Molecular Function: ATP binding (GO:0005524);; Biological Process: protein phosphorylation (GO:0006468);; Biological Process: pollen development (GO:0009555);;
T1_Unigene_BMK.43548	--	--	--	IQ calmodulin-binding motif	--	PREDICTED: uncharacterized protein LOC103649971 [Zea mays]	--	--	--
Sugarcane_Unigene_BMK.47418	K13448|9e-66|sbi:SORBI_03g046210|hypothetical protein	[T]	Signal transduction mechanisms	EF-hand domain pair;; EF hand;; EF-hand domain pair;; EF-hand domain;; EF hand;; Cytoskeletal-regulatory complex EF hand	Probable calcium-binding protein CML31 GN=B1139B11.15 OS=Oryza sativa subsp. japonica (Rice) PE=2 SV=1	hypothetical protein SORBIDRAFT_03g046210 [Sorghum bicolor]	--	--	Molecular Function: calcium ion binding (GO:0005509);;
T2_Unigene_BMK.1798	K13754|1e-106|sbi:SORBI_01g012910|hypothetical protein	[P]	Inorganic ion transport and metabolism	Sodium/calcium exchanger protein	Cation/calcium exchanger 1 OS=Arabidopsis thaliana (Mouse-ear cress) PE=2 SV=1	hypothetical protein SORBIDRAFT_01g012910 [Sorghum bicolor]	[P]	Inorganic ion transport and metabolism	Cellular Component: integral component of membrane (GO:0016021);; Biological Process: transmembrane transport (GO:0055085);;
CL5701Contig1	K12670|0.0|sbi:SORBI_02g006330|hypothetical protein	[O]	Posttranslational modification, protein turnover, chaperones	Oligosaccharyltransferase 48 kDa subunit beta	Dolichyl-diphosphooligosaccharide--protein glycosyltransferase 48 kDa subunit (Precursor) GN=OJ1136_A05.21 OS=Oryza sativa subsp. japonica (Rice) PE=2 SV=1	hypothetical protein SORBIDRAFT_02g006330 [Sorghum bicolor]	--	--	Biological Process: RNA methylation (GO:0001510);; Molecular Function: dolichyl-diphosphooligosaccharide-protein glycotransferase activity (GO:0004579);; Cellular Component: nucleolus (GO:0005730);; Cellular Component: vacuolar membrane (GO:0005774);; Cellular Component: Golgi apparatus (GO:0005794);; Cellular Component: plasma membrane (GO:0005886);; Cellular Component: oligosaccharyltransferase…
CL16284Contig1	--	--	--	--	Probable glucuronosyltransferase Os04g0650300 OS=Oryza sativa subsp. japonica (Rice) PE=3 SV=1	glycosyltransferase [Sorghum bicolor]	--	--	Cellular Component: Golgi membrane (GO:0000139);; Molecular Function: galactosylgalactosylxylosylprotein 3-beta-glucuronosyltransferase activity (GO:0015018);; Cellular Component: integral component of membrane (GO:0016021);;
CL6071Contig1	--	--	--	SBP domain	Squamosa promoter-binding-like protein 12 GN=SPL12 OS=Oryza sativa subsp. indica (Rice) PE=2 SV=1	hypothetical protein SHCRBa_084_G07_R_80 [Saccharum hybrid cultivar R570]	--	--	Molecular Function: DNA binding (GO:0003677);; Cellular Component: nucleus (GO:0005634);; Biological Process: transcription, DNA-templated (GO:0006351);;
CL2077Contig1	--	--	--	Protein of unknown function (DUF632)	--	hypothetical protein SORBIDRAFT_02g006420 [Sorghum bicolor]	--	--	Biological Process: chromatin silencing (GO:0006342);; Biological Process: flower development (GO:0009908);; Biological Process: histone modification (GO:0016570);; Biological Process: gene silencing by RNA (GO:0031047);; Biological Process: macromolecule methylation (GO:0043414);;
gi35329280	--	--	--	--	--	TPA: hypothetical protein ZEAMMB73_946221 [Zea mays]	--	--	Cellular Component: chloroplast envelope (GO:0009941);;
gi36066562	--	--	--	SOUL heme-binding protein	--	hypothetical protein SORBIDRAFT_03g002090 [Sorghum bicolor]	--	--	Cellular Component: vacuole (GO:0005773);; Cellular Component: plasma membrane (GO:0005886);; Cellular Component: cytoplasmic membrane-bounded vesicle (GO:0016023);;
CL13324Contig1	K03043|4e-64|zma:845225|rpoB	[K]	Transcription	RNA polymerase Rpb2, domain 6;; RNA polymerase Rpb2, domain 7	DNA-directed RNA polymerase subunit beta {ECO:0000255|HAMAP-Rule:MF_01321} OS=Zea mays (Maize) PE=3 SV=1	RNA polymerase beta subunit [Cenchrus americanus]	[K]	Transcription	Molecular Function: DNA binding (GO:0003677);; Molecular Function: DNA-directed RNA polymerase activity (GO:0003899);; Biological Process: transcription, DNA-templated (GO:0006351);; Cellular Component: chloroplast (GO:0009507);; Molecular Function: ribonucleoside binding (GO:0032549);;
CL189Contig1	--	--	--	Protein of unknown function (DUF4005);; IQ calmodulin-binding motif	Protein IQ-DOMAIN 1 GN=IQD1 OS=Arabidopsis thaliana (Mouse-ear cress) PE=1 SV=1	hypothetical protein SORBIDRAFT_07g001510 [Sorghum bicolor]	--	--	--
CL19125Contig1	--	[R]	General function prediction only	Galactose oxidase, central domain;; Galactose oxidase, central domain;; Kelch motif;; Kelch motif;; Kelch motif;; Kelch motif	Acyl-CoA-binding domain-containing protein 4 GN=ACBP4 OS=Arabidopsis thaliana (Mouse-ear cress) PE=1 SV=1	hypothetical protein SORBIDRAFT_03g012440 [Sorghum bicolor]	--	--	Cellular Component: mitochondrion (GO:0005739);;
Sugarcane_Unigene_BMK.70708	--	--	--	--	--	PREDICTED: uncharacterized protein LOC103649971 [Zea mays]	--	--	--
CL627Contig2	--	[GC]	--	UDP-glucoronosyl and UDP-glucosyl transferase	Anthocyanidin 5,3-O-glucosyltransferase GN=RhGT1 OS=Rosa hybrid cultivar PE=2 SV=1	hypothetical protein SORBIDRAFT_03g032050 [Sorghum bicolor]	--	--	Molecular Function: nucleic acid binding (GO:0003676);; Molecular Function: methyltransferase activity (GO:0008168);; Molecular Function: transferase activity, transferring hexosyl groups (GO:0016758);; Biological Process: methylation (GO:0032259);;
Sugarcane_Unigene_BMK.66050	--	[IOT]	--	--	--	hypothetical protein SORBIDRAFT_02g012610 [Sorghum bicolor]	--	--	Molecular Function: triglyceride lipase activity (GO:0004806);; Biological Process: lipid metabolic process (GO:0006629);;
T3_Unigene_BMK.52761	--	[O]	Posttranslational modification, protein turnover, chaperones	Papain family cysteine protease;; Cathepsin propeptide inhibitor domain (I29);; Granulin	Oryzain alpha chain (Precursor) OS=Oryza sativa subsp. japonica (Rice) PE=1 SV=2	TPA: cysteine proteinase Mir3 [Zea mays]	--	--	Molecular Function: cysteine-type endopeptidase activity (GO:0004197);; Molecular Function: phospholipase A2 activity (GO:0004623);; Biological Process: proteolysis (GO:0006508);; Cellular Component: cytoplasmic membrane-bounded vesicle (GO:0016023);;
T2_Unigene_BMK.16580	--	[R]	General function prediction only	Protein kinase domain;; Protein tyrosine kinase;; Lipopolysaccharide kinase (Kdo/WaaP) family	Serine/threonine-protein kinase UCNL {ECO:0000305} OS=Arabidopsis thaliana (Mouse-ear cress) PE=2 SV=1	hypothetical protein SORBIDRAFT_07g027930 [Sorghum bicolor]	[RTKL]	--	Molecular Function: protein serine/threonine kinase activity (GO:0004674);; Molecular Function: ATP binding (GO:0005524);; Biological Process: protein phosphorylation (GO:0006468);;
CL10551Contig1	--	[J]	Translation, ribosomal structure and biogenesis	Endoribonuclease L-PSP	Reactive Intermediate Deaminase A, chloroplastic {ECO:0000303|PubMed:25070638} (Precursor) OS=Arabidopsis thaliana (Mouse-ear cress) PE=1 SV=1	PREDICTED: ribonuclease UK114-like [Setaria italica]	[J]	Translation, ribosomal structure and biogenesis	Molecular Function: endoribonuclease activity (GO:0004521);; Cellular Component: mitochondrion (GO:0005739);; Cellular Component: vacuole (GO:0005773);; Biological Process: gluconeogenesis (GO:0006094);; Biological Process: glycolysis (GO:0006096);; Cellular Component: chloroplast stroma (GO:0009570);; Cellular Component: thylakoid (GO:0009579);; Biological Process: response to salt stress (GO:00…
Sugarcane_Unigene_BMK.62829	--	--	--	CCT motif	Zinc finger protein CONSTANS-LIKE 13 GN=COL13 OS=Arabidopsis thaliana (Mouse-ear cress) PE=2 SV=1	hypothetical protein SORBIDRAFT_01g035400 [Sorghum bicolor]	--	--	Cellular Component: mitochondrion (GO:0005739);; Molecular Function: zinc ion binding (GO:0008270);;
CL779Contig1	--	--	--	Auxin response factor;; B3 DNA binding domain;; AUX/IAA family	Auxin response factor 8 OS=Oryza sativa subsp. japonica (Rice) PE=2 SV=1	hypothetical protein SORBIDRAFT_04g026610 [Sorghum bicolor]	--	--	Molecular Function: DNA binding (GO:0003677);; Cellular Component: nucleus (GO:0005634);; Biological Process: regulation of transcription, DNA-templated (GO:0006355);; Biological Process: auxin-activated signaling pathway (GO:0009734);; Molecular Function: protein dimerization activity (GO:0046983);;
Sugarcane_Unigene_BMK.4933	--	--	--	--	--	uncharacterized protein LOC100275050 precursor [Zea mays]	--	--	--
Sugarcane_Unigene_BMK.65489	--	[V]	Defense mechanisms	Actin-fragmin kinase, catalytic	Dual specificity protein phosphatase PHS1 GN=PHS1 OS=Arabidopsis thaliana (Mouse-ear cress) PE=1 SV=1	hypothetical protein SORBIDRAFT_03g013770 [Sorghum bicolor]	[T]	Signal transduction mechanisms	Biological Process: inactivation of MAPK activity (GO:0000188);; Molecular Function: protein tyrosine phosphatase activity (GO:0004725);; Cellular Component: cytoplasm (GO:0005737);; Molecular Function: protein tyrosine/serine/threonine phosphatase activity (GO:0008138);; Molecular Function: phosphotransferase activity, alcohol group as acceptor (GO:0016773);; Molecular Function: MAP kinase phosp…
T1_Unigene_BMK.40917	K05280|2e-69|zma:100273383|hypothetical protein LOC100273383	[Q]	Secondary metabolites biosynthesis, transport and catabolism	--	Flavonoid 3&apos;-monooxygenase GN=CYP75B2 OS=Petunia hybrida (Petunia) PE=2 SV=1	uncharacterized protein LOC100273383 [Zea mays]	[Q]	Secondary metabolites biosynthesis, transport and catabolism	Molecular Function: monooxygenase activity (GO:0004497);; Molecular Function: iron ion binding (GO:0005506);; Molecular Function: electron carrier activity (GO:0009055);; Biological Process: response to UV (GO:0009411);; Molecular Function: oxidoreductase activity, acting on paired donors, with incorporation or reduction of molecular oxygen (GO:0016705);; Molecular Function: heme binding (GO:0020…
Sugarcane_Unigene_BMK.60561	--	--	--	--	--	hypothetical protein ZEAMMB73_108297 [Zea mays]	--	--	Cellular Component: cytoplasmic membrane-bounded vesicle (GO:0016023);;
T1_Unigene_BMK.24815	K06634|8e-15|zma:100283483|pco103361	--	--	--	Cyclin-H1-1 OS=Oryza sativa subsp. japonica (Rice) PE=1 SV=1	Cyclin-H1-1 [Saccharum hybrid cultivar R570]	--	--	Biological Process: mitotic cell cycle (GO:0000278);; Biological Process: RNA splicing, via endonucleolytic cleavage and ligation (GO:0000394);; Molecular Function: cyclin-dependent protein serine/threonine kinase activity (GO:0004693);; Cellular Component: cytoplasm (GO:0005737);; Biological Process: regulation of transcription, DNA-templated (GO:0006355);; Biological Process: transcription from…
Sugarcane_Unigene_BMK.91606	--	--	--	--	--	PREDICTED: uncharacterized protein LOC101756763 [Setaria italica]	--	--	--
CL22319Contig1	--	[R]	General function prediction only	Domain of unknown function DUF221;; Late exocytosis, associated with Golgi transport	CSC1-like protein At4g35870 GN=GFS10 OS=Arabidopsis thaliana (Mouse-ear cress) PE=2 SV=1	hypothetical protein SORBIDRAFT_01g047810 [Sorghum bicolor]	--	--	Cellular Component: mitochondrial outer membrane (GO:0005741);; Biological Process: protein targeting to vacuole (GO:0006623);; Biological Process: transmembrane transport (GO:0055085);;
Sugarcane_Unigene_BMK.47266	--	[E]	Amino acid transport and metabolism	Transmembrane amino acid transporter protein	Amino acid permease 3 GN=AAP3 OS=Arabidopsis thaliana (Mouse-ear cress) PE=1 SV=2	hypothetical protein SORBIDRAFT_03g041840 [Sorghum bicolor]	--	--	Cellular Component: integral component of membrane (GO:0016021);;
CL752Contig1	--	--	--	Peptidase family M50;; PDZ domain;; PDZ domain (Also known as DHR or GLGF)	--	hypothetical protein SORBIDRAFT_01g015910 [Sorghum bicolor]	[M]	Cell wall/membrane/envelope biogenesis	Molecular Function: metalloendopeptidase activity (GO:0004222);; Biological Process: proteolysis (GO:0006508);; Biological Process: chloroplast organization (GO:0009658);; Cellular Component: chloroplast inner membrane (GO:0009706);;
T2_Unigene_BMK.23825	--	--	--	--	--	hypothetical protein SORBIDRAFT_02g007133 [Sorghum bicolor]	--	--	--
CL3203Contig1	--	[U]	Intracellular trafficking, secretion, and vesicular transport	Endonuclease/Exonuclease/phosphatase family	Type I inositol 1,4,5-trisphosphate 5-phosphatase CVP2 GN=CVP2 OS=Arabidopsis thaliana (Mouse-ear cress) PE=1 SV=2	type I inositol-1,4,5-trisphosphate 5-phosphatase CVP2 [Zea mays]	[T]	Signal transduction mechanisms	Biological Process: phosphatidylinositol dephosphorylation (GO:0046856);;
CL354Contig2	--	--	--	--	--	hypothetical protein SORBIDRAFT_09g005920 [Sorghum bicolor]	--	--	--
gi35051998	--	--	--	--	--	PREDICTED: uncharacterized protein LOC100382414 isoform X1 [Zea mays]	--	--	--
T3_Unigene_BMK.1141	K13414|0.0|sbi:SORBI_01g040360|hypothetical protein	[T]	Signal transduction mechanisms	Protein kinase domain;; Protein tyrosine kinase;; Kinase-like	Mitogen-activated protein kinase kinase kinase 1 GN=MEKK1 OS=Arabidopsis thaliana (Mouse-ear cress) PE=1 SV=2	hypothetical protein SORBIDRAFT_01g040360 [Sorghum bicolor]	[RTKL]	--	Biological Process: activation of MAPKK activity (GO:0000186);; Molecular Function: DNA binding (GO:0003677);; Molecular Function: MAP kinase kinase kinase activity (GO:0004709);; Molecular Function: ATP binding (GO:0005524);; Cellular Component: nucleus (GO:0005634);; Biological Process: response to cold (GO:0009409);; Cellular Component: plastid (GO:0009536);; Biological Process: response to wo…
CL24049Contig1	--	--	--	--	--	hypothetical protein SORBIDRAFT_04g014800 [Sorghum bicolor]	--	--	Molecular Function: nucleic acid binding (GO:0003676);;
CL5634Contig1	--	[R]	General function prediction only	PPR repeat;; PPR repeat family;; Pentatricopeptide repeat domain;; PPR repeat;; DYW family of nucleic acid deaminases	Pentatricopeptide repeat-containing protein At1g59720, mitochondrial (Precursor) OS=Arabidopsis thaliana (Mouse-ear cress) PE=2 SV=2	pentatricopeptide repeat protein PPR986-12 [Zea mays]	--	--	Molecular Function: endonuclease activity (GO:0004519);; Cellular Component: chloroplast (GO:0009507);; Biological Process: mRNA modification (GO:0016556);;
T1_Unigene_BMK.39955	--	[T]	Signal transduction mechanisms	Protein tyrosine kinase;; Protein kinase domain	Calmodulin-binding receptor-like cytoplasmic kinase 1 GN=CRCK1 OS=Arabidopsis thaliana (Mouse-ear cress) PE=1 SV=1	hypothetical protein SORBIDRAFT_01g002800 [Sorghum bicolor]	[RTKL]	--	Molecular Function: calmodulin-dependent protein kinase activity (GO:0004683);; Molecular Function: calmodulin binding (GO:0005516);; Molecular Function: ATP binding (GO:0005524);; Biological Process: protein phosphorylation (GO:0006468);; Biological Process: systemic acquired resistance (GO:0009627);; Biological Process: salicylic acid biosynthetic process (GO:0009697);;
CL6Contig2	K09828|0.0|zma:542549|DWF1	[R]	General function prediction only	Reverse transcriptase (RNA-dependent DNA polymerase);; Endonuclease/Exonuclease/phosphatase family;; Endonuclease-reverse transcriptase;; FAD binding domain;; 4Fe-4S single cluster domain;; DnaJ domain;; 4Fe-4S single cluster domain	Delta(24)-sterol reductase GN=MPN9.6 OS=Arabidopsis thaliana (Mouse-ear cress) PE=1 SV=2	brassinosteroid biosynthesis-like protein [Saccharum hybrid cultivar R570]	[C]	Energy production and conversion	Biological Process: polysaccharide biosynthetic process (GO:0000271);; Biological Process: polysaccharide catabolic process (GO:0000272);; Molecular Function: calmodulin binding (GO:0005516);; Cellular Component: vacuolar membrane (GO:0005774);; Cellular Component: plasma membrane (GO:0005886);; Biological Process: starch metabolic process (GO:0005982);; Biological Process: acetyl-CoA metabolic p…
CL4665Contig1	--	--	--	--	--	hypothetical protein SORBIDRAFT_03g046650 [Sorghum bicolor]	--	--	Cellular Component: cytoplasmic membrane-bounded vesicle (GO:0016023);;
CL20398Contig1	--	--	--	--	--	hypothetical protein SORBIDRAFT_09g018050 [Sorghum bicolor]	--	--	--
Sugarcane_Unigene_BMK.73427	K01872|0.0|sbi:SORBI_10g008780|hypothetical protein	[J]	Translation, ribosomal structure and biogenesis	tRNA synthetases class II (A);; DHHA1 domain	Probable alanine--tRNA ligase, chloroplastic {ECO:0000255|HAMAP-Rule:MF_03134} (Precursor) GN=Sb10g008780 OS=Sorghum bicolor (Sorghum) PE=3 SV=1	PREDICTED: probable alanine--tRNA ligase, chloroplastic-like [Setaria italica]	[J]	Translation, ribosomal structure and biogenesis	Molecular Function: tRNA binding (GO:0000049);; Molecular Function: alanine-tRNA ligase activity (GO:0004813);; Molecular Function: ATP binding (GO:0005524);; Cellular Component: mitochondrion (GO:0005739);; Biological Process: alanyl-tRNA aminoacylation (GO:0006419);; Molecular Function: zinc ion binding (GO:0008270);; Cellular Component: chloroplast stroma (GO:0009570);; Biological Process: emb…
CL18196Contig1	--	--	--	--	--	hypothetical protein SORBIDRAFT_04g004480 [Sorghum bicolor]	--	--	--
Sugarcane_Unigene_BMK.47684	--	[O]	Posttranslational modification, protein turnover, chaperones	Ring finger domain;; zinc-finger;; Zinc finger, C3HC4 type (RING finger);; Zinc finger, C3HC4 type (RING finger);; Anaphase-promoting complex subunit 11 RING-H2 finger;; Nucleocapsid protein N	E3 ubiquitin-protein ligase RING1-like GN=At3g19950 OS=Arabidopsis thaliana (Mouse-ear cress) PE=1 SV=1	protein binding protein [Zea mays]	--	--	Molecular Function: zinc ion binding (GO:0008270);;
T1_Unigene_BMK.41351	--	--	--	--	--	hypothetical protein SORBIDRAFT_06g026560 [Sorghum bicolor]	--	--	Cellular Component: chloroplast inner membrane (GO:0009706);; Biological Process: chloroplast fission (GO:0010020);;
CL22004Contig1	--	--	--	WRC;; QLQ	Growth-regulating factor 5 GN=OSJNBa0019F11.24 OS=Oryza sativa subsp. japonica (Rice) PE=2 SV=1	hypothetical protein SORBIDRAFT_10g001350 [Sorghum bicolor]	--	--	Molecular Function: ATP binding (GO:0005524);; Cellular Component: nucleus (GO:0005634);; Biological Process: regulation of transcription, DNA-templated (GO:0006355);; Molecular Function: hydrolase activity, acting on acid anhydrides, in phosphorus-containing anhydrides (GO:0016818);;
CL354Contig1	--	--	--	--	--	hypothetical protein SORBIDRAFT_09g005920 [Sorghum bicolor]	--	--	--
Sugarcane_Unigene_BMK.55453	--	[T]	Signal transduction mechanisms	Kinase associated domain 1	Carbon catabolite-derepressing protein kinase GN=RKIN1 OS=Secale cereale (Rye) PE=2 SV=1	sucrose non-fermenting related protein kinase 1b [Sorghum bicolor]	--	--	Molecular Function: protein serine/threonine kinase activity (GO:0004674);; Molecular Function: protein tyrosine kinase activity (GO:0004713);; Molecular Function: ATP binding (GO:0005524);; Biological Process: protein phosphorylation (GO:0006468);;
Sugarcane_Unigene_BMK.68061	--	[O]	Posttranslational modification, protein turnover, chaperones	TCP-1/cpn60 chaperonin family;; TCP-1/cpn60 chaperonin family;; TCP-1/cpn60 chaperonin family	Chaperonin 60 subunit beta 4, chloroplastic (Precursor) GN=F28B23.11 OS=Arabidopsis thaliana (Mouse-ear cress) PE=1 SV=1	PREDICTED: ruBisCO large subunit-binding protein subunit beta, chloroplastic-like [Zea mays]	[O]	Posttranslational modification, protein turnover, chaperones	Biological Process: maltose metabolic process (GO:0000023);; Molecular Function: ATP binding (GO:0005524);; Biological Process: phosphatidylglycerol biosynthetic process (GO:0006655);; Cellular Component: chloroplast stroma (GO:0009570);; Cellular Component: chloroplast envelope (GO:0009941);; Biological Process: mRNA modification (GO:0016556);; Biological Process: starch biosynthetic process (GO…
CL9899Contig1	--	--	--	--	--	hypothetical protein SORBIDRAFT_01g037260 [Sorghum bicolor]	--	--	Cellular Component: chloroplast (GO:0009507);; Biological Process: photosystem II assembly (GO:0010207);;
CL67Contig1	--	[T]	Signal transduction mechanisms	NB-ARC domain;; Leucine Rich repeats (2 copies);; AAA domain;; Holliday junction DNA helicase ruvB N-terminus;; Family of unknown function (DUF716)	Putative disease resistance RPP13-like protein 3 GN=RPP13L3 OS=Arabidopsis thaliana (Mouse-ear cress) PE=3 SV=1	hypothetical protein SORBIDRAFT_08g001005 [Sorghum bicolor]	--	--	Biological Process: defense response (GO:0006952);; Molecular Function: ADP binding (GO:0043531);;
Sugarcane_Unigene_BMK.79180	--	[O]	Posttranslational modification, protein turnover, chaperones	Zinc finger, C3HC4 type (RING finger);; Zinc finger, C3HC4 type (RING finger)	Probable E3 ubiquitin-protein ligase ARI2 GN=ARI2 OS=Arabidopsis thaliana (Mouse-ear cress) PE=2 SV=1	hypothetical protein SORBIDRAFT_01g014250 [Sorghum bicolor]	--	--	Molecular Function: zinc ion binding (GO:0008270);;
CL21384Contig1	--	--	--	--	Transcription factor bHLH68 GN=F19B15.130 OS=Arabidopsis thaliana (Mouse-ear cress) PE=2 SV=2	putative HLH DNA-binding domain superfamily protein [Zea mays]	--	--	Cellular Component: nucleus (GO:0005634);; Molecular Function: protein dimerization activity (GO:0046983);;
CL26Contig3	--	--	--	AUX/IAA family	Auxin response factor 12 GN=ARF12 OS=Oryza sativa subsp. indica (Rice) PE=3 SV=1	uncharacterized protein LOC100382863 [Zea mays]	--	--	Molecular Function: DNA binding (GO:0003677);; Molecular Function: sequence-specific DNA binding transcription factor activity (GO:0003700);; Cellular Component: nucleus (GO:0005634);; Biological Process: regulation of transcription, DNA-templated (GO:0006355);; Cellular Component: plastid (GO:0009536);; Biological Process: auxin-activated signaling pathway (GO:0009734);; Biological Process: dete…
CL21777Contig1	K01107|0.0|sbi:SORBI_08g005200|hypothetical protein	[FP]	--	Inositol monophosphatase family	3&apos;(2&apos;),5&apos;-bisphosphate nucleotidase OS=Oryza sativa subsp. japonica (Rice) PE=2 SV=1	hypothetical protein SORBIDRAFT_08g005200 [Sorghum bicolor]	[P]	Inorganic ion transport and metabolism	Cellular Component: nucleus (GO:0005634);; Biological Process: sulfur compound metabolic process (GO:0006790);; Molecular Function: 3'(2'),5'-bisphosphate nucleotidase activity (GO:0008441);; Biological Process: response to cold (GO:0009409);; Biological Process: response to water deprivation (GO:0009414);; Cellular Component: chloroplast stroma (GO:0009570);; Biological Process: abscisic acid-ac…
Sugarcane_Unigene_BMK.45769	K07304|2e-37|sbi:SORBI_06g020370|hypothetical protein	[O]	Posttranslational modification, protein turnover, chaperones	Peptide methionine sulfoxide reductase	Peptide methionine sulfoxide reductase A2-1 OS=Oryza sativa subsp. japonica (Rice) PE=2 SV=2	hypothetical protein SORBIDRAFT_06g020370 [Sorghum bicolor]	[O]	Posttranslational modification, protein turnover, chaperones	Cellular Component: cytosol (GO:0005829);; Molecular Function: peptide-methionine (S)-S-oxide reductase activity (GO:0008113);; Cellular Component: chloroplast stroma (GO:0009570);; Cellular Component: membrane (GO:0016020);; Biological Process: cellular response to oxidative stress (GO:0034599);; Biological Process: oxidation-reduction process (GO:0055114);; Biological Process: response to karri…
CL21127Contig1	--	--	--	FAR1 DNA-binding domain	Protein FAR1-RELATED SEQUENCE 5 GN=FRS5 OS=Arabidopsis thaliana (Mouse-ear cress) PE=2 SV=1	PREDICTED: uncharacterized protein LOC101775261 [Setaria italica]	--	--	Molecular Function: zinc ion binding (GO:0008270);;
Sugarcane_Unigene_BMK.65947	--	--	--	Glycosyl transferase family 8	Probable galacturonosyltransferase-like 7 GN=GATL7 OS=Arabidopsis thaliana (Mouse-ear cress) PE=2 SV=1	hypothetical protein SORBIDRAFT_01g037870 [Sorghum bicolor]	--	--	Cellular Component: cytoplasmic membrane-bounded vesicle (GO:0016023);; Molecular Function: transferase activity, transferring glycosyl groups (GO:0016757);;
CL10277Contig1	--	[C]	Energy production and conversion	Mitochondrial carrier protein	Mitochondrial carnitine/acylcarnitine carrier-like protein GN=BOU OS=Arabidopsis thaliana (Mouse-ear cress) PE=2 SV=1	PREDICTED: LOW QUALITY PROTEIN: mitochondrial substrate carrier family protein J-like [Setaria italica]	--	--	Cellular Component: integral component of membrane (GO:0016021);; Biological Process: transmembrane transport (GO:0055085);;
T1_Unigene_BMK.34904	--	[O]	Posttranslational modification, protein turnover, chaperones	NifU-like domain	NifU-like protein 1, chloroplastic (Precursor) GN=T7B11.20 OS=Arabidopsis thaliana (Mouse-ear cress) PE=1 SV=1	hypothetical protein SORBIDRAFT_01g037130 [Sorghum bicolor]	[O]	Posttranslational modification, protein turnover, chaperones	Molecular Function: structural molecule activity (GO:0005198);; Molecular Function: iron ion binding (GO:0005506);; Cellular Component: chloroplast (GO:0009507);; Biological Process: chloroplast organization (GO:0009658);; Biological Process: iron-sulfur cluster assembly (GO:0016226);; Molecular Function: iron-sulfur cluster binding (GO:0051536);;
CL8248Contig1	--	--	--	--	Squamosa promoter-binding-like protein 11 OS=Oryza sativa subsp. japonica (Rice) PE=2 SV=1	hypothetical protein SORBIDRAFT_04g004940 [Sorghum bicolor]	--	--	Molecular Function: DNA binding (GO:0003677);; Cellular Component: nucleus (GO:0005634);; Biological Process: transcription, DNA-templated (GO:0006351);; Cellular Component: plastid (GO:0009536);;
T2_Unigene_BMK.33993	--	[R]	General function prediction only	F-box-like;; F-box domain	F-box/LRR-repeat protein 15 GN=FBL15 OS=Arabidopsis thaliana (Mouse-ear cress) PE=2 SV=2	PREDICTED: LOW QUALITY PROTEIN: F-box/LRR-repeat protein 15-like [Zea mays]	--	--	Biological Process: cellular macromolecule catabolic process (GO:0044265);; Biological Process: cellular protein metabolic process (GO:0044267);;
T3_Unigene_BMK.1953	--	--	--	--	--	hypothetical protein SORBIDRAFT_04g031430 [Sorghum bicolor]	--	--	--
Sugarcane_Unigene_BMK.57104	--	--	--	SBP domain	Squamosa promoter-binding-like protein 16 GN=P0702E04.9 OS=Oryza sativa subsp. japonica (Rice) PE=2 SV=1	hypothetical protein SORBIDRAFT_07g026220 [Sorghum bicolor]	--	--	Molecular Function: DNA binding (GO:0003677);; Cellular Component: nucleus (GO:0005634);;
CL16774Contig1	--	--	--	--	--	TPA: hypothetical protein ZEAMMB73_806590 [Zea mays]	--	--	--
Sugarcane_Unigene_BMK.57742	--	--	--	--	--	Retrovirus-related Pol polyprotein LINE-1 [Triticum urartu]	--	--	--
Sugarcane_Unigene_BMK.71630	--	[R]	General function prediction only	Sulfotransferase domain	Cytosolic sulfotransferase 5 GN=T14D3.10 OS=Arabidopsis thaliana (Mouse-ear cress) PE=1 SV=1	flavonol sulfotransferase-like [Zea mays]	--	--	Molecular Function: sulfotransferase activity (GO:0008146);;
CL21Contig1	K11578|0.0|sbi:SORBI_04g006030|hypothetical protein	[R]	General function prediction only	Centromere/kinetochore Zw10;; O-methyltransferase;; Dimerisation domain	Centromere/kinetochore protein zw10 homolog OS=Arabidopsis thaliana (Mouse-ear cress) PE=1 SV=1	PREDICTED: centromere/kinetochore protein zw10 homolog [Zea mays]	--	--	Cellular Component: chromosome, centromeric region (GO:0000775);; Cellular Component: nucleus (GO:0005634);; Biological Process: chromosome segregation (GO:0007059);; Biological Process: mitosis (GO:0007067);; Molecular Function: O-methyltransferase activity (GO:0008171);; Biological Process: methylation (GO:0032259);; Molecular Function: protein dimerization activity (GO:0046983);;
gi34963971	K08235|3e-64|zma:100282047|xyloglucan endotransglucosylase/hydrolase protein 32	--	--	Glycosyl hydrolases family 16;; Glycosyl hydrolases family 16	Probable xyloglucan endotransglucosylase/hydrolase protein 31 (Precursor) GN=F14D17.60 OS=Arabidopsis thaliana (Mouse-ear cress) PE=2 SV=2	TPA: xyloglucan endotransglucosylase/hydrolase protein 32 [Zea mays]	--	--	Molecular Function: hydrolase activity, hydrolyzing O-glycosyl compounds (GO:0004553);; Cellular Component: cell wall (GO:0005618);; Biological Process: cellular glucan metabolic process (GO:0006073);; Cellular Component: cytoplasmic membrane-bounded vesicle (GO:0016023);; Molecular Function: xyloglucan:xyloglucosyl transferase activity (GO:0016762);; Cellular Component: apoplast (GO:0048046);;
gi35301269	--	--	--	COBRA-like protein	COBRA-like protein 6 (Precursor) GN=OSJNBb0040H10.13 OS=Oryza sativa subsp. japonica (Rice) PE=3 SV=1	hypothetical protein SORBIDRAFT_02g038740 [Sorghum bicolor]	--	--	Cellular Component: plasma membrane (GO:0005886);; Biological Process: secondary cell wall biogenesis (GO:0009834);; Biological Process: cellulose microfibril organization (GO:0010215);; Biological Process: cell growth (GO:0016049);; Cellular Component: anchored component of membrane (GO:0031225);;
CL331Contig2	--	[A]	RNA processing and modification	Zinc finger C-x8-C-x5-C-x3-H type (and similar)	Zinc finger CCCH domain-containing protein 7 OS=Oryza sativa subsp. japonica (Rice) PE=2 SV=1	hypothetical protein SORBIDRAFT_03g025780 [Sorghum bicolor]	[R]	General function prediction only	Molecular Function: nucleic acid binding (GO:0003676);; Molecular Function: zinc ion binding (GO:0008270);; Cellular Component: plastid (GO:0009536);; Biological Process: embryo development ending in seed dormancy (GO:0009793);;
CL21352Contig1	--	[T]	Signal transduction mechanisms	Protein phosphatase 2C;; Protein phosphatase 2C	Probable protein phosphatase 2C 77 OS=Oryza sativa subsp. japonica (Rice) PE=3 SV=1	hypothetical protein SORBIDRAFT_08g006310 [Sorghum bicolor]	[T]	Signal transduction mechanisms	Molecular Function: protein serine/threonine phosphatase activity (GO:0004722);; Biological Process: protein dephosphorylation (GO:0006470);; Cellular Component: plastid (GO:0009536);; Molecular Function: metal ion binding (GO:0046872);;
Sugarcane_Unigene_BMK.57148	--	--	--	--	--	hypothetical protein [Zea mays]	--	--	Cellular Component: plasma membrane (GO:0005886);;
CL11749Contig1	K12864|0.0|zma:100281557|beta-catenin-like protein 1	[S]	Function unknown	Catenin-beta-like, Arm-motif containing nuclear	--	beta-catenin-like protein 1 [Zea mays]	--	--	Biological Process: RNA splicing (GO:0008380);; Biological Process: D-xylose metabolic process (GO:0042732);;
CL1007Contig1	--	--	--	GDSL/SGNH-like Acyl-Esterase family found in Pmr5 and Cas1p	Protein trichome birefringence-like 3 GN=TBL3 OS=Arabidopsis thaliana (Mouse-ear cress) PE=2 SV=1	hypothetical protein SORBIDRAFT_03g027810 [Sorghum bicolor]	--	--	Biological Process: xylem development (GO:0010089);; Biological Process: cell wall macromolecule metabolic process (GO:0044036);;
CL11353Contig1	--	--	--	MEKHLA domain;; START domain;; Homeobox domain;; Domain of unknown function (DUF3406);; AIG1 family;; 50S ribosome-binding GTPase;; Protein of unknown function, DUF258;; Miro-like protein;; Septin	Homeobox-leucine zipper protein HOX32 GN=B1394A07.10 OS=Oryza sativa subsp. japonica (Rice) PE=2 SV=1	hypothetical protein SORBIDRAFT_09g004020 [Sorghum bicolor]	--	--	Molecular Function: sequence-specific DNA binding transcription factor activity (GO:0003700);; Molecular Function: GTP binding (GO:0005525);; Cellular Component: nucleus (GO:0005634);; Biological Process: regulation of transcription, DNA-templated (GO:0006355);; Biological Process: determination of bilateral symmetry (GO:0009855);; Biological Process: embryonic pattern specification (GO:0009880);…
Sugarcane_Unigene_BMK.72120	--	[R]	General function prediction only	F-box-like;; Leucine Rich repeat	Transport inhibitor response 1-like protein Os04g0395600 OS=Oryza sativa subsp. japonica (Rice) PE=2 SV=1	hypothetical protein SORBIDRAFT_06g014420 [Sorghum bicolor]	--	--	Molecular Function: inositol hexakisphosphate binding (GO:0000822);; Cellular Component: nucleus (GO:0005634);; Biological Process: auxin-activated signaling pathway (GO:0009734);; Molecular Function: auxin binding (GO:0010011);; Biological Process: protein ubiquitination (GO:0016567);; Cellular Component: SCF ubiquitin ligase complex (GO:0019005);;
Sugarcane_Unigene_BMK.70888	K11438|0.0|sbi:SORBI_10g000540|hypothetical protein	[R]	General function prediction only	--	Protein arginine N-methyltransferase 7 GN=PRMT7 OS=Oryza sativa subsp. indica (Rice) PE=3 SV=3	hypothetical protein SORBIDRAFT_10g000540 [Sorghum bicolor]	--	--	Biological Process: protein methylation (GO:0006479);; Molecular Function: methyltransferase activity (GO:0008168);;
CL10099Contig1	--	[R]	General function prediction only	Pyridine nucleotide-disulphide oxidoreductase;; Pyridine nucleotide-disulphide oxidoreductase;; FAD dependent oxidoreductase;; Putative NAD(P)-binding;; FAD binding domain	Monodehydroascorbate reductase, chloroplastic (Precursor) GN=At1g63940 OS=Arabidopsis thaliana (Mouse-ear cress) PE=2 SV=3	uncharacterized protein LOC100272772 [Zea mays]	[R]	General function prediction only	Molecular Function: ATP binding (GO:0005524);; Cellular Component: mitochondrion (GO:0005739);; Molecular Function: electron carrier activity (GO:0009055);; Biological Process: response to cold (GO:0009409);; Cellular Component: chloroplast stroma (GO:0009570);; Cellular Component: stromule (GO:0010319);; Molecular Function: oxidoreductase activity (GO:0016491);; Biological Process: hydrogen pero…
CL10415Contig1	K07179|0.0|sbi:SORBI_03g046610|hypothetical protein	[TR]	--	RIO1 family;; Rio2, N-terminal;; Phosphotransferase enzyme family;; Lipopolysaccharide kinase (Kdo/WaaP) family	--	hypothetical protein ZEAMMB73_494140 [Zea mays]	[T]	Signal transduction mechanisms	Molecular Function: protein serine/threonine kinase activity (GO:0004674);; Molecular Function: ATP binding (GO:0005524);; Biological Process: protein phosphorylation (GO:0006468);;
CL9Contig6	K02707|3e-48|zma:845203|psbE	--	--	Lumenal portion of Cytochrome b559, alpha (gene psbE) subunit;; Cytochrome b559, alpha (gene psbE) and beta (gene psbF)subunits;; Cytochrome b559, alpha (gene psbE) and beta (gene psbF)subunits	Cytochrome b559 subunit alpha GN=psbE OS=Triticum aestivum (Wheat) PE=1 SV=2	Cytochrome b559 subunit alpha [Medicago truncatula]	--	--	Molecular Function: iron ion binding (GO:0005506);; Molecular Function: electron carrier activity (GO:0009055);; Cellular Component: chloroplast thylakoid membrane (GO:0009535);; Cellular Component: photosystem II reaction center (GO:0009539);; Biological Process: photosynthetic electron transport chain (GO:0009767);; Cellular Component: integral component of membrane (GO:0016021);; Molecular Fun…
Sugarcane_Unigene_BMK.40502	--	--	--	--	--	SCARECROW-like protein [Zea mays]	--	--	Biological Process: transcription, DNA-templated (GO:0006351);;
CL5334Contig1	--	--	--	Protein kinase domain;; Protein tyrosine kinase;; D-mannose binding lectin;; S-locus glycoprotein family;; PAN-like domain	G-type lectin S-receptor-like serine/threonine-protein kinase At1g34300 (Precursor) GN=At1g34300 OS=Arabidopsis thaliana (Mouse-ear cress) PE=2 SV=1	hypothetical protein SORBIDRAFT_01g001980 [Sorghum bicolor]	[RTKL]	--	Molecular Function: protein serine/threonine kinase activity (GO:0004674);; Molecular Function: ATP binding (GO:0005524);; Cellular Component: plasma membrane (GO:0005886);; Biological Process: protein phosphorylation (GO:0006468);; Biological Process: protein N-linked glycosylation (GO:0006487);; Molecular Function: carbohydrate binding (GO:0030246);; Biological Process: recognition of pollen (G…
CL10815Contig1	--	--	--	--	--	hypothetical protein SORBIDRAFT_03g026105 [Sorghum bicolor]	--	--	--
CL4457Contig1	K01770|1e-145|sbi:SORBI_04g031830|hypothetical protein	--	--	YgbB family;; EF hand;; EF-hand domain pair;; EF-hand domain;; EF-hand domain pair;; EF hand;; Secreted protein acidic and rich in cysteine Ca binding region	2-C-methyl-D-erythritol 2,4-cyclodiphosphate synthase, chloroplastic (Precursor) GN=P0663F07.27 OS=Oryza sativa subsp. japonica (Rice) PE=2 SV=1	hypothetical protein SORBIDRAFT_04g031830 [Sorghum bicolor]	[I]	Lipid transport and metabolism	Cellular Component: mitochondrion (GO:0005739);; Biological Process: pentose-phosphate shunt (GO:0006098);; Biological Process: rRNA processing (GO:0006364);; Biological Process: unsaturated fatty acid biosynthetic process (GO:0006636);; Biological Process: phosphatidylglycerol biosynthetic process (GO:0006655);; Biological Process: ubiquinone biosynthetic process (GO:0006744);; Molecular Functio…
CL9594Contig1	--	[R]	General function prediction only	PPR repeat family;; PPR repeat;; PPR repeat;; Pentatricopeptide repeat domain;; Tetratricopeptide repeat;; Evolutionarily conserved signalling intermediate in Toll pathway;; PPR repeat family;; PPR repeat;; PPR repeat;; Pentatricopeptide repeat domain	Pentatricopeptide repeat-containing protein At2g15630, mitochondrial (Precursor) GN=At2g15630 OS=Arabidopsis thaliana (Mouse-ear cress) PE=3 SV=1	PREDICTED: pentatricopeptide repeat-containing protein At2g15630, mitochondrial-like [Zea mays]	--	--	Molecular Function: DNA binding (GO:0003677);; Cellular Component: mitochondrion (GO:0005739);; Biological Process: regulation of transcription, DNA-templated (GO:0006355);;
CL19106Contig1	K02151|4e-88|sbi:SORBI_02g042380|hypothetical protein	[C]	Energy production and conversion	ATP synthase (F/14-kDa) subunit	V-type proton ATPase subunit F GN=T10P11.25 OS=Arabidopsis thaliana (Mouse-ear cress) PE=1 SV=1	hypothetical protein SORBIDRAFT_02g042380 [Sorghum bicolor]	[C]	Energy production and conversion	Cellular Component: vacuolar membrane (GO:0005774);; Cellular Component: Golgi apparatus (GO:0005794);; Cellular Component: plasma membrane (GO:0005886);; Biological Process: ATP hydrolysis coupled proton transport (GO:0015991);; Cellular Component: proton-transporting V-type ATPase, V1 domain (GO:0033180);; Molecular Function: proton-transporting ATP synthase activity, rotational mechanism (GO:0…
gi35971222	--	[J]	Translation, ribosomal structure and biogenesis	Ribosomal protein L20	50S ribosomal protein L20, chloroplastic GN=rpl20 OS=Chlorella vulgaris (Green alga) PE=3 SV=2	50S ribosomal protein L20 [Zea mays]	[J]	Translation, ribosomal structure and biogenesis	Molecular Function: structural constituent of ribosome (GO:0003735);; Cellular Component: mitochondrion (GO:0005739);; Cellular Component: ribosome (GO:0005840);; Biological Process: translation (GO:0006412);; Molecular Function: rRNA binding (GO:0019843);;
CL24318Contig1	--	[R]	General function prediction only	gag-polypeptide of LTR copia-type;; gag-polypeptide of LTR copia-type;; gag-polypeptide of LTR copia-type;; Zinc knuckle;; zinc-binding in reverse transcriptase	Endonuclease OS=Nicotiana tabacum (Common tobacco) PE=2 SV=1	PREDICTED: uncharacterized protein LOC103650941 [Zea mays]	--	--	Molecular Function: nucleic acid binding (GO:0003676);; Cellular Component: mitochondrion (GO:0005739);; Molecular Function: zinc ion binding (GO:0008270);; Biological Process: DNA integration (GO:0015074);;
gi35336439	--	[T]	Signal transduction mechanisms	--	Probable protein phosphatase 2C 64 OS=Oryza sativa subsp. japonica (Rice) PE=2 SV=2	hypothetical protein SORBIDRAFT_02g036610 [Sorghum bicolor]	--	--	Molecular Function: phosphoprotein phosphatase activity (GO:0004721);; Cellular Component: plasma membrane (GO:0005886);; Biological Process: metabolic process (GO:0008152);; Molecular Function: metal ion binding (GO:0046872);;
Sugarcane_Unigene_BMK.12137	--	--	--	--	--	hypothetical protein OsJ_21983 [Oryza sativa Japonica Group]	--	--	--
Sugarcane_Unigene_BMK.61272	--	--	--	Protein of unknown function (DUF740)	--	hypothetical protein SORBIDRAFT_01g044610 [Sorghum bicolor]	--	--	--
Sugarcane_Unigene_BMK.55695	--	--	--	--	--	hypothetical protein SORBIDRAFT_01g039020 [Sorghum bicolor]	--	--	--
CL4080Contig1	--	[R]	General function prediction only	Strictosidine synthase;; SMP-30/Gluconolaconase/LRE-like region;; NHL repeat	Protein STRICTOSIDINE SYNTHASE-LIKE 2 {ECO:0000303|PubMed:10777701} (Precursor) OS=Arabidopsis thaliana (Mouse-ear cress) PE=2 SV=1	hypothetical protein SORBIDRAFT_05g002520 [Sorghum bicolor]	[G]	Carbohydrate transport and metabolism	Biological Process: biosynthetic process (GO:0009058);; Cellular Component: cytoplasmic membrane-bounded vesicle (GO:0016023);; Molecular Function: strictosidine synthase activity (GO:0016844);;
T2_Unigene_BMK.28809	--	--	--	--	--	PREDICTED: uncharacterized protein LOC103640624 [Zea mays]	--	--	--
CL229Contig2	K01698|0.0|zma:100284052|pco065721	[H]	Coenzyme transport and metabolism	Delta-aminolevulinic acid dehydratase	Delta-aminolevulinic acid dehydratase, chloroplastic (Precursor) OS=Oryza sativa subsp. japonica (Rice) PE=2 SV=1	aminolevulinic acid dehydratase [Saccharum hybrid cultivar R570]	[H]	Coenzyme transport and metabolism	Molecular Function: porphobilinogen synthase activity (GO:0004655);; Biological Process: protoporphyrinogen IX biosynthetic process (GO:0006782);; Cellular Component: chloroplast stroma (GO:0009570);; Biological Process: chlorophyll biosynthetic process (GO:0015995);; Molecular Function: metal ion binding (GO:0046872);;
Sugarcane_Unigene_BMK.65747	--	--	--	Tubby C 2	Protein LURP-one-related 8 GN=At2g38640 OS=Arabidopsis thaliana (Mouse-ear cress) PE=2 SV=1	hypothetical protein SORBIDRAFT_09g023720 [Sorghum bicolor]	--	--	Cellular Component: mitochondrion (GO:0005739);; Cellular Component: plastid (GO:0009536);; Biological Process: cellular metabolic process (GO:0044237);;
CL10656Contig1	--	[R]	General function prediction only	Ankyrin repeats (3 copies);; Ankyrin repeats (many copies);; Ankyrin repeat;; Ankyrin repeat;; Ankyrin repeats (many copies);; TPR repeat;; Tetratricopeptide repeat;; Tetratricopeptide repeat;; Tetratricopeptide repeat	Hsp70-Hsp90 organizing protein 3 GN=HOP3 OS=Arabidopsis thaliana (Mouse-ear cress) PE=2 SV=1	hypothetical protein SORBIDRAFT_09g000390 [Sorghum bicolor]	[R]	General function prediction only	Biological Process: karyogamy (GO:0000741);; Biological Process: protein folding (GO:0006457);; Biological Process: response to heat (GO:0009408);; Biological Process: embryo sac egg cell differentiation (GO:0009560);; Biological Process: response to high light intensity (GO:0009644);; Biological Process: response to endoplasmic reticulum stress (GO:0034976);; Biological Process: response to hydr…
Sugarcane_Unigene_BMK.67793	--	[R]	General function prediction only	C2 domain;; Putative integral membrane protein conserved region (DUF2404)	Synaptotagmin-2 GN=T20H2.13 OS=Arabidopsis thaliana (Mouse-ear cress) PE=2 SV=1	hypothetical protein SORBIDRAFT_04g038220 [Sorghum bicolor]	--	--	Cellular Component: plastid (GO:0009536);; Cellular Component: integral component of membrane (GO:0016021);;
Sugarcane_Unigene_BMK.70715	--	--	--	Transferase family	Protein ECERIFERUM 26-like GN=CER26L OS=Arabidopsis thaliana (Mouse-ear cress) PE=2 SV=1	hypothetical protein SORBIDRAFT_06g028160 [Sorghum bicolor]	--	--	Molecular Function: protein serine/threonine kinase activity (GO:0004674);; Molecular Function: protein serine/threonine/tyrosine kinase activity (GO:0004712);; Molecular Function: protein tyrosine kinase activity (GO:0004713);; Molecular Function: ATP binding (GO:0005524);; Biological Process: protein phosphorylation (GO:0006468);; Molecular Function: transferase activity, transferring acyl grou…
Sugarcane_Unigene_BMK.68850	--	[G]	Carbohydrate transport and metabolism	NADH(P)-binding;; NmrA-like family;; 3-beta hydroxysteroid dehydrogenase/isomerase family;; short chain dehydrogenase;; NAD dependent epimerase/dehydratase family	Protein TIC 62, chloroplastic (Precursor) GN=TIC62 OS=Pisum sativum (Garden pea) PE=1 SV=2	hypothetical protein SORBIDRAFT_02g000230 [Sorghum bicolor]	[MG]	--	Molecular Function: nucleotide binding (GO:0000166);; Cellular Component: chloroplast thylakoid membrane (GO:0009535);; Cellular Component: chloroplast envelope (GO:0009941);; Biological Process: stomatal complex morphogenesis (GO:0010103);; Biological Process: mRNA modification (GO:0016556);; Biological Process: photosynthesis, light reaction (GO:0019684);;
Sugarcane_Unigene_BMK.66757	--	[A]	RNA processing and modification	DEAD/DEAH box helicase;; Helicase conserved C-terminal domain;; Type III restriction enzyme, res subunit	DEAD-box ATP-dependent RNA helicase 31 OS=Oryza sativa subsp. japonica (Rice) PE=3 SV=2	PREDICTED: DEAD-box ATP-dependent RNA helicase 31-like [Zea mays]	[LKJ]	--	Molecular Function: RNA binding (GO:0003723);; Molecular Function: ATP binding (GO:0005524);; Cellular Component: mitochondrion (GO:0005739);; Molecular Function: ATP-dependent helicase activity (GO:0008026);; Cellular Component: chloroplast (GO:0009507);;
T2_Unigene_BMK.4344	--	--	--	IQ calmodulin-binding motif	--	PREDICTED: uncharacterized protein LOC103649971 [Zea mays]	--	--	--
CL7305Contig1	--	[R]	General function prediction only	Ankyrin repeats (3 copies);; Ankyrin repeat;; Ankyrin repeats (many copies);; Ankyrin repeats (many copies);; Ankyrin repeat;; Domain of unknown function;; Ankyrin repeat;; Ankyrin repeat	Ankyrin repeat-containing protein At5g02620 GN=At5g02620 OS=Arabidopsis thaliana (Mouse-ear cress) PE=1 SV=1	hypothetical protein OsJ_33547 [Oryza sativa Japonica Group]	[R]	General function prediction only	Cellular Component: membrane (GO:0016020);;
CL3041Contig1	--	--	--	Protein of unknown function, DUF573	--	hypothetical protein SORBIDRAFT_03g009480 [Sorghum bicolor]	--	--	Molecular Function: chromatin binding (GO:0003682);;
CL5383Contig1	--	--	--	WRC;; QLQ	Growth-regulating factor 8 GN=GRF8 OS=Oryza sativa subsp. japonica (Rice) PE=2 SV=1	hypothetical protein [Zea mays]	--	--	Molecular Function: ATP binding (GO:0005524);; Cellular Component: nucleus (GO:0005634);; Biological Process: regulation of transcription, DNA-templated (GO:0006355);; Molecular Function: hydrolase activity, acting on acid anhydrides, in phosphorus-containing anhydrides (GO:0016818);;
gi35323057	--	[O]	Posttranslational modification, protein turnover, chaperones	--	NEP1-interacting protein 2 GN=T17A5.9 OS=Arabidopsis thaliana (Mouse-ear cress) PE=1 SV=1	RING-H2 finger protein ATL2B [Zea mays]	--	--	Molecular Function: zinc ion binding (GO:0008270);; Biological Process: mRNA transcription (GO:0009299);; Biological Process: response to light stimulus (GO:0009416);; Cellular Component: chloroplast thylakoid membrane (GO:0009535);; Biological Process: response to chitin (GO:0010200);; Cellular Component: cytoplasmic membrane-bounded vesicle (GO:0016023);; Cellular Component: integral component …
CL2525Contig1	--	--	--	--	--	PREDICTED: uncharacterized protein LOC101758766 [Setaria italica]	--	--	Cellular Component: membrane (GO:0016020);;
Sugarcane_Unigene_BMK.30414	K14488|2e-86|sbi:SORBI_02g025620|hypothetical protein	--	--	Auxin responsive protein	Indole-3-acetic acid-induced protein ARG7 GN=ARG7 OS=Vigna radiata var. radiata (Mung bean) PE=2 SV=1	PREDICTED: uncharacterized protein LOC103632809 isoform X1 [Zea mays]	--	--	Molecular Function: calmodulin binding (GO:0005516);; Cellular Component: peroxisome (GO:0005777);; Biological Process: auxin-activated signaling pathway (GO:0009734);;
Sugarcane_Unigene_BMK.64620	--	[PT]	--	Cyclic nucleotide-binding domain;; Ion transport protein	Putative cyclic nucleotide-gated ion channel 15 GN=CNGC15 OS=Arabidopsis thaliana (Mouse-ear cress) PE=3 SV=1	hypothetical protein SORBIDRAFT_04g026580 [Sorghum bicolor]	--	--	Molecular Function: voltage-gated potassium channel activity (GO:0005249);; Molecular Function: calmodulin binding (GO:0005516);; Biological Process: potassium ion transport (GO:0006813);; Cellular Component: membrane (GO:0016020);; Molecular Function: cyclic nucleotide binding (GO:0030551);; Biological Process: transmembrane transport (GO:0055085);;
CL10590Contig1	--	--	--	--	--	hypothetical protein SORBIDRAFT_04g004450 [Sorghum bicolor]	--	--	--
Sugarcane_Unigene_BMK.68500	--	--	--	--	--	PREDICTED: uncharacterized protein LOC103634718 isoform X1 [Zea mays]	--	--	Biological Process: DNA replication (GO:0006260);; Biological Process: macromolecule methylation (GO:0043414);; Biological Process: single-organism cellular process (GO:0044763);; Biological Process: regulation of cellular process (GO:0050794);; Biological Process: regulation of macromolecule metabolic process (GO:0060255);;
T3_Unigene_BMK.49977	--	[T]	Signal transduction mechanisms	Protein kinase domain;; Protein tyrosine kinase;; NAF domain;; Kinase-like	CBL-interacting protein kinase 19 GN=P0022D06.5 OS=Oryza sativa subsp. japonica (Rice) PE=1 SV=1	hypothetical protein SORBIDRAFT_03g035170 [Sorghum bicolor]	[RTKL]	--	Molecular Function: protein serine/threonine kinase activity (GO:0004674);; Molecular Function: ATP binding (GO:0005524);; Biological Process: protein phosphorylation (GO:0006468);; Biological Process: signal transduction (GO:0007165);; Cellular Component: plastid (GO:0009536);;
T2_Unigene_BMK.41085	--	--	--	Domain of unknown function (DUF588)	CASP-like protein 2C1 GN=Sb10g026120 OS=Sorghum bicolor (Sorghum) PE=2 SV=1	hypothetical protein SORBIDRAFT_10g026120 [Sorghum bicolor]	--	--	Cellular Component: plasma membrane (GO:0005886);; Cellular Component: integral component of membrane (GO:0016021);; Cellular Component: cytoplasmic membrane-bounded vesicle (GO:0016023);;
T1_Unigene_BMK.24070	--	[P]	Inorganic ion transport and metabolism	Cation transport protein	Probable cation transporter HKT6 GN=OSJNBa0073A21.31 OS=Oryza sativa subsp. japonica (Rice) PE=2 SV=1	hypothetical protein SORBIDRAFT_04g005010 [Sorghum bicolor]	[P]	Inorganic ion transport and metabolism	Cellular Component: plasma membrane (GO:0005886);; Biological Process: response to salt stress (GO:0009651);; Molecular Function: potassium ion transmembrane transporter activity (GO:0015079);; Molecular Function: sodium ion transmembrane transporter activity (GO:0015081);; Cellular Component: integral component of membrane (GO:0016021);; Biological Process: sodium ion transmembrane transport (GO…
CL2537Contig1	--	[R]	General function prediction only	PPR repeat family;; PPR repeat;; PPR repeat;; Pentatricopeptide repeat domain;; Mitochondrial ribonuclease P subunit (RPM2);; Tetratricopeptide repeat;; Mitochondrial 28S ribosomal protein S27;; Replication factor C C-terminal domain;; Tetratricopeptide repeat	Protein Rf1, mitochondrial (Precursor) GN=Rf1 OS=Oryza sativa subsp. indica (Rice) PE=2 SV=1	hypothetical protein SORBIDRAFT_05g022840 [Sorghum bicolor]	--	--	--
CL5414Contig1	--	[GMW]	--	Exostosin family	Probable arabinosyltransferase ARAD1 GN=ARAD1 OS=Arabidopsis thaliana (Mouse-ear cress) PE=1 SV=1	hypothetical protein SORBIDRAFT_02g036640 [Sorghum bicolor]	--	--	Cellular Component: mitochondrion (GO:0005739);; Cellular Component: cytoplasmic membrane-bounded vesicle (GO:0016023);; Biological Process: pectin biosynthetic process (GO:0045489);;
CL5285Contig1	--	[I]	Lipid transport and metabolism	3-oxo-5-alpha-steroid 4-dehydrogenase	Polyprenol reductase 1 OS=Oryza sativa subsp. japonica (Rice) PE=2 SV=2	PREDICTED: polyprenol reductase 1 isoform X1 [Zea mays]	--	--	Cellular Component: endoplasmic reticulum membrane (GO:0005789);; Biological Process: protein glycosylation (GO:0006486);; Biological Process: lipid metabolic process (GO:0006629);; Cellular Component: integral component of membrane (GO:0016021);; Molecular Function: oxidoreductase activity, acting on the CH-CH group of donors (GO:0016627);; Biological Process: oxidation-reduction process (GO:005…
CL10010Contig1	K03319|0.0|zma:541643|pDCT1, ZmpDCT1	--	--	Sodium:sulfate symporter transmembrane region;; Protein tyrosine kinase;; Protein kinase domain	Dicarboxylate transporter 2.1, chloroplastic (Precursor) GN=MSJ1.13 OS=Arabidopsis thaliana (Mouse-ear cress) PE=1 SV=1	PREDICTED: dicarboxylate transporter 2.1, chloroplastic-like [Setaria italica]	[P]	Inorganic ion transport and metabolism	Molecular Function: transporter activity (GO:0005215);; Biological Process: sodium ion transport (GO:0006814);; Biological Process: response to nematode (GO:0009624);; Cellular Component: chloroplast envelope (GO:0009941);; Cellular Component: membrane (GO:0016020);; Biological Process: transmembrane transport (GO:0055085);;
Sugarcane_Unigene_BMK.69483	--	--	--	Plant protein of unknown function (DUF946)	--	hypothetical protein SORBIDRAFT_02g037340 [Sorghum bicolor]	--	--	--
Sugarcane_Unigene_BMK.54598	--	--	--	Caulimovirus viroplasmin	--	hypothetical protein SORBIDRAFT_09g000480 [Sorghum bicolor]	--	--	Molecular Function: nucleic acid binding (GO:0003676);; Molecular Function: RNA-DNA hybrid ribonuclease activity (GO:0004523);;
CL54Contig2	--	--	--	Domain of unknown function (DUF4220)	--	PREDICTED: uncharacterized protein LOC101760534 [Setaria italica]	--	--	Cellular Component: mitochondrion (GO:0005739);; Cellular Component: membrane (GO:0016020);; Cellular Component: cytoplasmic membrane-bounded vesicle (GO:0016023);;
Sugarcane_Unigene_BMK.2799	--	[D]	Cell cycle control, cell division, chromosome partitioning	--	Cytochrome b561, DM13 and DOMON domain-containing protein At5g54830 (Precursor) GN=At5g54830 OS=Arabidopsis thaliana (Mouse-ear cress) PE=2 SV=1	hypothetical protein SORBIDRAFT_10g025630 [Sorghum bicolor]	--	--	Molecular Function: monooxygenase activity (GO:0004497);; Cellular Component: endosome (GO:0005768);; Cellular Component: Golgi apparatus (GO:0005794);; Cellular Component: trans-Golgi network (GO:0005802);; Biological Process: metabolic process (GO:0008152);; Cellular Component: integral component of membrane (GO:0016021);; Cellular Component: cytoplasmic membrane-bounded vesicle (GO:0016023);;
CL19003Contig1	--	[R]	General function prediction only	G-patch domain;; DExH-box splicing factor binding site	--	hypothetical protein SORBIDRAFT_01g018460 [Sorghum bicolor]	--	--	Molecular Function: nucleic acid binding (GO:0003676);;
CL18523Contig1	--	--	--	--	--	hypothetical protein OsJ_21983 [Oryza sativa Japonica Group]	--	--	--
Sugarcane_Unigene_BMK.66751	--	[R]	General function prediction only	PPR repeat;; PPR repeat family;; PPR repeat;; Pentatricopeptide repeat domain	Pentatricopeptide repeat-containing protein At5g27110 OS=Arabidopsis thaliana (Mouse-ear cress) PE=2 SV=2	hypothetical protein SORBIDRAFT_08g019910 [Sorghum bicolor]	--	--	--
CL10526Contig1	--	--	--	AUX/IAA family	Auxin-responsive protein IAA19 GN=OSJNBa0001A14.14 OS=Oryza sativa subsp. japonica (Rice) PE=2 SV=1	hypothetical protein SORBIDRAFT_09g028210 [Sorghum bicolor]	--	--	Cellular Component: nucleus (GO:0005634);; Biological Process: regulation of transcription, DNA-templated (GO:0006355);; Biological Process: regulation of translation (GO:0006417);; Cellular Component: plastid (GO:0009536);; Biological Process: auxin-activated signaling pathway (GO:0009734);; Molecular Function: protein dimerization activity (GO:0046983);;
T1_Unigene_BMK.1809	--	--	--	--	--	hypothetical protein SORBIDRAFT_05g002620 [Sorghum bicolor]	--	--	--
T1_Unigene_BMK.23743	--	--	--	--	Probable WRKY transcription factor 63 GN=WRKY63 OS=Arabidopsis thaliana (Mouse-ear cress) PE=2 SV=1	PREDICTED: probable WRKY transcription factor 4-like [Setaria italica]	--	--	Molecular Function: DNA binding (GO:0003677);;
Sugarcane_Unigene_BMK.58655	--	--	--	--	CHALLAH-LIKE2 {ECO:0000303|PubMed:21862708} (Precursor) GN=FCAALL OS=Arabidopsis thaliana (Mouse-ear cress) PE=1 SV=1	hypothetical protein SORBIDRAFT_01g046365 [Sorghum bicolor]	--	--	--
CL23715Contig1	--	[E]	Amino acid transport and metabolism	POT family	Protein NRT1/ PTR FAMILY 5.7 GN=NPF5.7 OS=Arabidopsis thaliana (Mouse-ear cress) PE=2 SV=2	hypothetical protein SORBIDRAFT_01g002990 [Sorghum bicolor]	--	--	Molecular Function: transporter activity (GO:0005215);; Cellular Component: plasma membrane (GO:0005886);; Biological Process: oligopeptide transport (GO:0006857);; Cellular Component: integral component of membrane (GO:0016021);;
Sugarcane_Unigene_BMK.74567	--	--	--	PWWP domain	--	PREDICTED: uncharacterized protein LOC100278107 isoform X1 [Zea mays]	--	--	Cellular Component: plastid (GO:0009536);;
T1_Unigene_BMK.14048	--	--	--	Plant protein of unknown function (DUF641)	--	hypothetical protein SORBIDRAFT_01g002820 [Sorghum bicolor]	--	--	Biological Process: microtubule nucleation (GO:0007020);; Biological Process: response to red or far red light (GO:0009639);; Biological Process: negative gravitropism (GO:0009959);; Biological Process: regulation of meristem growth (GO:0010075);; Biological Process: anther development (GO:0048653);;
CL21178Contig1	K02116|0.0|zma:100384340|hypothetical protein LOC100384340	--	--	--	--	hypothetical protein ZEAMMB73_743806 [Zea mays]	--	--	Biological Process: maltose metabolic process (GO:0000023);; Biological Process: starch biosynthetic process (GO:0019252);; Biological Process: positive regulation of catalytic activity (GO:0043085);;
CL2781Contig1	--	--	--	bHLH-MYC and R2R3-MYB transcription factors N-terminal	Transcription factor bHLH157 GN=BHLH157 OS=Arabidopsis thaliana (Mouse-ear cress) PE=2 SV=1	hypothetical protein SORBIDRAFT_06g025650 [Sorghum bicolor]	--	--	Molecular Function: DNA binding (GO:0003677);; Molecular Function: protein dimerization activity (GO:0046983);;
CL4984Contig1	--	[L]	Replication, recombination and repair	BED zinc finger	Zinc finger BED domain-containing protein RICESLEEPER 3 GN=OSJNBb0035N21.10 OS=Oryza sativa subsp. japonica (Rice) PE=2 SV=1	PREDICTED: uncharacterized protein LOC101784870 isoform X1 [Setaria italica]	--	--	--
CL10173Contig1	--	[R]	General function prediction only	Translin family	--	hypothetical protein SORBIDRAFT_01g020820 [Sorghum bicolor]	--	--	Cellular Component: cytosol (GO:0005829);; Biological Process: pyrimidine ribonucleotide biosynthetic process (GO:0009220);; Cellular Component: chloroplast stroma (GO:0009570);; Molecular Function: sequence-specific DNA binding (GO:0043565);;
Sugarcane_Unigene_BMK.61468	--	[R]	General function prediction only	PPR repeat;; PPR repeat family;; PPR repeat;; Pentatricopeptide repeat domain;; PPR repeat;; PPR repeat family;; PPR repeat	Protein Rf1, mitochondrial (Precursor) GN=Rf1 OS=Oryza sativa subsp. indica (Rice) PE=2 SV=1	hypothetical protein SORBIDRAFT_05g002250 [Sorghum bicolor]	--	--	Molecular Function: RNA binding (GO:0003723);;
CL26579Contig1	--	--	--	Pentatricopeptide repeat domain;; PPR repeat family;; PPR repeat	--	hypothetical protein SORBIDRAFT_05g000810 [Sorghum bicolor]	--	--	Biological Process: cellular process (GO:0009987);;
Sugarcane_Unigene_BMK.52943	--	--	--	Myb-like DNA-binding domain	Probable transcription factor KAN4 GN=MFO20.5 OS=Arabidopsis thaliana (Mouse-ear cress) PE=1 SV=1	hypothetical protein SORBIDRAFT_08g019940 [Sorghum bicolor]	--	--	Molecular Function: DNA binding (GO:0003677);; Molecular Function: chromatin binding (GO:0003682);;
CL4255Contig1	--	--	--	--	Protein FLX-like 1 GN=MIE1.26 OS=Arabidopsis thaliana (Mouse-ear cress) PE=1 SV=1	hypothetical protein SORBIDRAFT_01g003500 [Sorghum bicolor]	--	--	--
CL3377Contig1	--	--	--	Protein of unknown function (DUF793)	--	hypothetical protein SORBIDRAFT_08g004030 [Sorghum bicolor]	--	--	--
T3_Unigene_BMK.4881	K03665|0.0|zma:100281675|GTP-binding protein hflX	[R]	General function prediction only	50S ribosome-binding GTPase;; GTP-binding GTPase N-terminal;; Dynamin family;; Elongation factor Tu GTP binding domain;; ADP-ribosylation factor family	GTP-binding protein At3g49725, chloroplastic (Precursor) GN=At3g49725 OS=Arabidopsis thaliana (Mouse-ear cress) PE=2 SV=2	GTP-binding protein hflX precursor [Zea mays]	[R]	General function prediction only	Molecular Function: GTP binding (GO:0005525);; Biological Process: endocytosis (GO:0006897);; Cellular Component: chloroplast (GO:0009507);;
Sugarcane_Unigene_BMK.34236	--	--	--	--	Uncharacterized protein ycf70 GN=orf81 OS=Saccharum officinarum (Sugarcane) PE=3 SV=1	hypothetical protein SaofCp010 [Saccharum hybrid cultivar NCo 310]	--	--	Cellular Component: chloroplast (GO:0009507);;
T2_Unigene_BMK.30708	--	--	--	--	--	hypothetical protein SORBIDRAFT_06g030180 [Sorghum bicolor]	--	--	--
gi35301209	--	--	--	--	BTB/POZ domain-containing protein At1g63850 GN=At1g63850 OS=Arabidopsis thaliana (Mouse-ear cress) PE=1 SV=1	PREDICTED: BTB/POZ domain-containing protein At1g63850-like [Setaria italica]	--	--	Cellular Component: plastid (GO:0009536);;
Sugarcane_Unigene_BMK.40414	--	--	--	--	--	hypothetical protein SORBIDRAFT_06g017470 [Sorghum bicolor]	--	--	Molecular Function: transporter activity (GO:0005215);; Cellular Component: plasma membrane (GO:0005886);; Biological Process: transport (GO:0006810);; Biological Process: response to nematode (GO:0009624);;
CL11945Contig1	--	[Q]	Secondary metabolites biosynthesis, transport and catabolism	short chain dehydrogenase	--	hypothetical protein SORBIDRAFT_04g025500 [Sorghum bicolor]	--	--	Cellular Component: mitochondrion (GO:0005739);; Molecular Function: oxidoreductase activity (GO:0016491);; Biological Process: oxidation-reduction process (GO:0055114);;
CL1Contig6	--	--	--	--	--	uncharacterized protein LOC100277571 precursor [Zea mays]	--	--	Cellular Component: cytoplasmic membrane-bounded vesicle (GO:0016023);;
CL9Contig5	K04382|2e-127|sbi:SORBI_04g007570|hypothetical protein	[T]	Signal transduction mechanisms	Calcineurin-like phosphoesterase	Serine/threonine-protein phosphatase PP2A-3 catalytic subunit OS=Oryza sativa subsp. japonica (Rice) PE=2 SV=1	PREDICTED: serine/threonine-protein phosphatase PP2A-3 catalytic subunit-like [Oryza brachyantha]	[T]	Signal transduction mechanisms	Molecular Function: phosphoprotein phosphatase activity (GO:0004721);; Cellular Component: nucleus (GO:0005634);; Cellular Component: cytoplasm (GO:0005737);; Cellular Component: plasma membrane (GO:0005886);; Molecular Function: metal ion binding (GO:0046872);; Biological Process: regulation of auxin polar transport (GO:2000012);;
Sugarcane_Unigene_BMK.56389	--	--	--	Glycosyl hydrolases family 28;; Pectate lyase superfamily protein	Polygalacturonase At1g48100 (Precursor) GN=At1g48100 OS=Arabidopsis thaliana (Mouse-ear cress) PE=2 SV=1	PREDICTED: polygalacturonase At1g48100-like [Setaria italica]	[M]	Cell wall/membrane/envelope biogenesis	Molecular Function: polygalacturonase activity (GO:0004650);; Cellular Component: extracellular region (GO:0005576);; Biological Process: carbohydrate metabolic process (GO:0005975);;
Sugarcane_Unigene_BMK.66855	--	--	--	Sodium:sulfate symporter transmembrane region	Dicarboxylate transporter 1, chloroplastic (Precursor) GN=DIT1 OS=Spinacia oleracea (Spinach) PE=1 SV=1	hypothetical protein SORBIDRAFT_08g016630 [Sorghum bicolor]	[P]	Inorganic ion transport and metabolism	Cellular Component: mitochondrion (GO:0005739);; Biological Process: sodium ion transport (GO:0006814);; Biological Process: water transport (GO:0006833);; Cellular Component: chloroplast thylakoid (GO:0009534);; Biological Process: response to nematode (GO:0009624);; Biological Process: response to salt stress (GO:0009651);; Cellular Component: chloroplast inner membrane (GO:0009706);; Biologica…
CL1830Contig1	K11971|0.0|sbi:SORBI_06g027130|hypothetical protein	[O]	Posttranslational modification, protein turnover, chaperones	RWD domain;; IBR domain	Probable E3 ubiquitin-protein ligase ARI7 GN=ARI7 OS=Arabidopsis thaliana (Mouse-ear cress) PE=2 SV=1	hypothetical protein SORBIDRAFT_06g027130 [Sorghum bicolor]	--	--	Biological Process: protein N-linked glycosylation (GO:0006487);; Biological Process: N-terminal protein myristoylation (GO:0006499);; Molecular Function: zinc ion binding (GO:0008270);; Biological Process: response to symbiotic fungus (GO:0009610);;
T3_Unigene_BMK.47209	--	--	--	--	Putative squamosa promoter-binding-like protein 19 OS=Oryza sativa subsp. japonica (Rice) PE=3 SV=2	hypothetical protein SORBIDRAFT_05g017510 [Sorghum bicolor]	--	--	Molecular Function: DNA binding (GO:0003677);; Cellular Component: nucleus (GO:0005634);;
gi36076819	--	--	--	--	--	hypothetical protein [Zea mays]	--	--	Biological Process: pentose-phosphate shunt (GO:0006098);; Cellular Component: chloroplast thylakoid membrane (GO:0009535);; Biological Process: photosynthetic electron transport in photosystem I (GO:0009773);; Biological Process: photosystem II assembly (GO:0010207);; Cellular Component: NAD(P)H dehydrogenase complex (plastoquinone) (GO:0010598);; Biological Process: carotenoid biosynthetic proc…
Sugarcane_Unigene_BMK.58175	--	--	--	D-mannose binding lectin	Epidermis-specific secreted glycoprotein EP1 (Precursor) GN=EP1 OS=Daucus carota (Wild carrot) PE=1 SV=1	hypothetical protein SORBIDRAFT_03g046410 [Sorghum bicolor]	--	--	Cellular Component: membrane (GO:0016020);; Cellular Component: cytoplasmic membrane-bounded vesicle (GO:0016023);; Molecular Function: kinase activity (GO:0016301);; Biological Process: phosphorylation (GO:0016310);;
Sugarcane_Unigene_BMK.27740	--	--	--	--	Protein Rf1, mitochondrial (Precursor) GN=Rf1 OS=Oryza sativa subsp. indica (Rice) PE=2 SV=1	hypothetical protein SORBIDRAFT_05g022840 [Sorghum bicolor]	--	--	--
Sugarcane_Unigene_BMK.69123	--	--	--	--	--	hypothetical protein SORBIDRAFT_03g034840 [Sorghum bicolor]	--	--	--
Sugarcane_Unigene_BMK.6856	--	--	--	--	--	hypothetical protein ZEAMMB73_117146 [Zea mays]	--	--	--
Sugarcane_Unigene_BMK.71402	--	[U]	Intracellular trafficking, secretion, and vesicular transport	NUP50 (Nucleoporin 50 kDa);; RanBP1 domain	Nuclear pore complex protein NUP50A {ECO:0000303|PubMed:21189294} OS=Arabidopsis thaliana (Mouse-ear cress) PE=1 SV=1	hypothetical protein SHCRBa_168_J15_R_120 [Saccharum hybrid cultivar R570]	--	--	Cellular Component: nuclear pore (GO:0005643);; Biological Process: intracellular transport (GO:0046907);;
CL2929Contig1	--	--	--	Protein of unknown function (DUF3054)	--	hypothetical protein SORBIDRAFT_01g009360 [Sorghum bicolor]	--	--	Cellular Component: chloroplast (GO:0009507);; Biological Process: thylakoid membrane organization (GO:0010027);; Cellular Component: membrane (GO:0016020);; Biological Process: isopentenyl diphosphate biosynthetic process, methylerythritol 4-phosphate pathway (GO:0019288);;
Sugarcane_Unigene_BMK.59398	--	--	--	Domain of unknown function (DUF4228)	Uncharacterized protein At1g66480 GN=At1g66480 OS=Arabidopsis thaliana (Mouse-ear cress) PE=2 SV=1	hypothetical protein SORBIDRAFT_07g020936 [Sorghum bicolor]	--	--	Cellular Component: mitochondrion (GO:0005739);;
CL20412Contig1	--	--	--	SBP domain	Squamosa promoter-binding-like protein 2 OS=Oryza sativa subsp. japonica (Rice) PE=2 SV=2	hypothetical protein SORBIDRAFT_03g044160 [Sorghum bicolor]	--	--	Molecular Function: DNA binding (GO:0003677);; Cellular Component: nucleus (GO:0005634);;
CL15716Contig1	--	--	--	--	MADS-box transcription factor 57 GN=P0617A09.25 OS=Oryza sativa subsp. japonica (Rice) PE=2 SV=2	PREDICTED: MADS-box transcription factor 57-like isoform X1 [Brachypodium distachyon]	--	--	--
CL1352Contig1	--	[R]	General function prediction only	Reverse transcriptase-like	--	retrotransposon protein, putative, unclassified [Oryza sativa Japonica Group]	--	--	Cellular Component: intracellular membrane-bounded organelle (GO:0043231);; Cellular Component: cytoplasmic part (GO:0044444);;
T1_Unigene_BMK.34955	--	--	--	Protein of unknown function (DUF1645)	--	hypothetical protein SORBIDRAFT_04g002800 [Sorghum bicolor]	--	--	--
Sugarcane_Unigene_BMK.61422	--	--	--	Protein of unknown function (DUF4079)	--	hypothetical protein SORBIDRAFT_04g001870 [Sorghum bicolor]	--	--	Biological Process: pentose-phosphate shunt (GO:0006098);; Biological Process: rRNA processing (GO:0006364);; Cellular Component: chloroplast thylakoid (GO:0009534);; Cellular Component: chloroplast inner membrane (GO:0009706);; Biological Process: thylakoid membrane organization (GO:0010027);; Biological Process: photosystem II assembly (GO:0010207);; Biological Process: chlorophyll biosynthetic…
CL1651Contig1	--	--	--	No apical meristem (NAM) protein	NAC domain-containing protein 100 GN=NAC100 OS=Arabidopsis thaliana (Mouse-ear cress) PE=2 SV=1	hypothetical protein SORBIDRAFT_02g028870 [Sorghum bicolor]	--	--	Molecular Function: DNA binding (GO:0003677);; Molecular Function: sequence-specific DNA binding transcription factor activity (GO:0003700);; Biological Process: regulation of transcription, DNA-templated (GO:0006355);; Biological Process: multicellular organismal development (GO:0007275);;
Sugarcane_Unigene_BMK.43448	--	--	--	--	--	hypothetical protein SORBIDRAFT_06g031100 [Sorghum bicolor]	--	--	--
T3_Unigene_BMK.20110	--	--	--	Penicillin-insensitive murein endopeptidase	--	Chorismate synthase [Beauveria bassiana D1-5]	--	--	--
CL19975Contig1	--	--	--	AP2 domain	--	TPA: nucleic acid binding protein [Zea mays]	--	--	Molecular Function: DNA binding (GO:0003677);; Molecular Function: sequence-specific DNA binding transcription factor activity (GO:0003700);; Cellular Component: nucleus (GO:0005634);; Biological Process: regulation of transcription, DNA-templated (GO:0006355);;
CL17920Contig1	--	--	--	--	--	uncharacterized protein LOC100274930 [Zea mays]	--	--	Cellular Component: cytoplasmic membrane-bounded vesicle (GO:0016023);;
Sugarcane_Unigene_BMK.41952	--	--	--	--	Transcription factor NAI1 GN=T30L20.3 OS=Arabidopsis thaliana (Mouse-ear cress) PE=2 SV=1	hypothetical protein SORBIDRAFT_01g012280 [Sorghum bicolor]	--	--	Molecular Function: protein dimerization activity (GO:0046983);;
Sugarcane_Unigene_BMK.78802	--	--	--	--	--	hypothetical protein SORBIDRAFT_01g023851 [Sorghum bicolor]	--	--	Molecular Function: nucleic acid binding (GO:0003676);; Molecular Function: transferase activity (GO:0016740);; Biological Process: primary metabolic process (GO:0044238);; Biological Process: cellular biosynthetic process (GO:0044249);; Biological Process: organic substance biosynthetic process (GO:1901576);;
CL1608Contig1	--	--	--	Carbohydrate binding domain;; Alpha-L-arabinofuranosidase C-terminus	Alpha-L-arabinofuranosidase 1 (Precursor) GN=T7M13.18 OS=Arabidopsis thaliana (Mouse-ear cress) PE=1 SV=1	hypothetical protein SORBIDRAFT_08g001540 [Sorghum bicolor]	[G]	Carbohydrate transport and metabolism	Cellular Component: vacuole (GO:0005773);; Molecular Function: xylan 1,4-beta-xylosidase activity (GO:0009044);; Cellular Component: plant-type cell wall (GO:0009505);; Cellular Component: cytoplasmic membrane-bounded vesicle (GO:0016023);; Biological Process: xylan catabolic process (GO:0045493);; Biological Process: L-arabinose metabolic process (GO:0046373);; Molecular Function: alpha-N-arabin…
T3_Unigene_BMK.45976	--	--	--	Protein of unknown function (DUF4005);; IQ calmodulin-binding motif	Protein IQ-DOMAIN 31 GN=IQD31 OS=Arabidopsis thaliana (Mouse-ear cress) PE=1 SV=1	hypothetical protein SORBIDRAFT_06g025790 [Sorghum bicolor]	--	--	--
gi35946410	--	--	--	AP2 domain	Ethylene-responsive transcription factor 4 GN=ERF4 OS=Nicotiana sylvestris (Wood tobacco) PE=2 SV=1	hypothetical protein SORBIDRAFT_07g006210 [Sorghum bicolor]	--	--	Molecular Function: DNA binding (GO:0003677);; Molecular Function: sequence-specific DNA binding transcription factor activity (GO:0003700);; Cellular Component: nucleus (GO:0005634);; Biological Process: regulation of transcription, DNA-templated (GO:0006355);;
T1_Unigene_BMK.39761	--	--	--	Domain of unknown function (DUF296);; Cleavage site for pathogenic type III effector avirulence factor Avr	--	TPA: hypothetical protein ZEAMMB73_589559 [Zea mays]	--	--	Molecular Function: DNA binding (GO:0003677);;
T3_Unigene_BMK.11247	--	--	--	MarC family integral membrane protein	--	hypothetical protein SMAC_11768 [Sordaria macrospora k-hell]	[U]	Intracellular trafficking, secretion, and vesicular transport	--
CL5833Contig1	K09489|1e-152|sbi:SORBI_09g005570|hypothetical protein	[O]	Posttranslational modification, protein turnover, chaperones	Hsp70 protein;; NAD-specific glutamate dehydrogenase	Heat shock 70 kDa protein 14 OS=Arabidopsis thaliana (Mouse-ear cress) PE=2 SV=1	hypothetical protein ZEAMMB73_352123 [Zea mays]	[O]	Posttranslational modification, protein turnover, chaperones	Molecular Function: ATP binding (GO:0005524);; Cellular Component: cell wall (GO:0005618);; Cellular Component: plasma membrane (GO:0005886);; Biological Process: response to heat (GO:0009408);; Biological Process: response to cadmium ion (GO:0046686);;
CL2987Contig1	--	[R]	General function prediction only	PPR repeat family;; PPR repeat;; PPR repeat;; Pentatricopeptide repeat domain;; Tetratricopeptide repeat;; Tetratricopeptide repeat	Pentatricopeptide repeat-containing protein At1g79540 GN=At1g79540 OS=Arabidopsis thaliana (Mouse-ear cress) PE=2 SV=1	hypothetical protein SORBIDRAFT_02g013138 [Sorghum bicolor]	--	--	--
Sugarcane_Unigene_BMK.85217	--	[T]	Signal transduction mechanisms	NB-ARC domain	Putative disease resistance protein RGA4 GN=RGA4 OS=Solanum bulbocastanum (Wild potato) PE=2 SV=1	PREDICTED: putative disease resistance protein RGA3-like [Setaria italica]	--	--	--
CL9661Contig1	--	--	--	--	--	hypothetical protein SORBIDRAFT_03g026500 [Sorghum bicolor]	--	--	Cellular Component: plasma membrane (GO:0005886);;
CL208Contig2	--	--	--	F-box-like	F-box protein At4g00755 GN=At4g00755 OS=Arabidopsis thaliana (Mouse-ear cress) PE=2 SV=1	PREDICTED: F-box protein At4g00755-like isoform X1 [Setaria italica]	--	--	--
Sugarcane_Unigene_BMK.52320	--	--	--	--	Cyclin-D4-2 OS=Oryza sativa subsp. japonica (Rice) PE=2 SV=2	cyclin delta-2 [Zea mays]	--	--	Cellular Component: nucleus (GO:0005634);; Biological Process: single-organism cellular process (GO:0044763);;
Sugarcane_Unigene_BMK.61814	--	--	--	Lecithin retinol acyltransferase	--	hypothetical protein SORBIDRAFT_07g025110 [Sorghum bicolor]	--	--	Cellular Component: mitochondrion (GO:0005739);;
CL723Contig1	--	[R]	General function prediction only	PPR repeat;; PPR repeat family;; PPR repeat;; Pentatricopeptide repeat domain;; PPR repeat family;; PPR repeat;; PPR repeat;; Pentatricopeptide repeat domain	Pentatricopeptide repeat-containing protein At3g04750, mitochondrial (Precursor) GN=PCMP-E81 OS=Arabidopsis thaliana (Mouse-ear cress) PE=2 SV=1	PREDICTED: methyltransferase small domain isoform X1 [Zea mays]	--	--	Molecular Function: methyltransferase activity (GO:0008168);; Biological Process: methylation (GO:0032259);;
CL4784Contig1	--	[A]	RNA processing and modification	LUC7 N_terminus;; Ribosomal protein S6	30S ribosomal protein S6 alpha, chloroplastic (Precursor) GN=RPS6 OS=Arabidopsis thaliana (Mouse-ear cress) PE=2 SV=1	hypothetical protein ZEAMMB73_264164 [Zea mays]	[A]	RNA processing and modification	Biological Process: double fertilization forming a zygote and endosperm (GO:0009567);;
gi35057213	--	--	--	--	Squamosa promoter-binding-like protein 17 GN=OsJ_028679 OS=Oryza sativa subsp. japonica (Rice) PE=2 SV=2	hypothetical protein SORBIDRAFT_02g028420 [Sorghum bicolor]	--	--	Molecular Function: DNA binding (GO:0003677);; Cellular Component: nucleus (GO:0005634);;
T1_Unigene_BMK.42288	--	[V]	Defense mechanisms	NAD dependent epimerase/dehydratase family;; 3-beta hydroxysteroid dehydrogenase/isomerase family;; NADH(P)-binding;; Male sterility protein	Vestitone reductase OS=Medicago sativa (Alfalfa) PE=1 SV=1	hypothetical protein SORBIDRAFT_02g038520 [Sorghum bicolor]	[MG]	--	Molecular Function: catalytic activity (GO:0003824);; Biological Process: cellular metabolic process (GO:0044237);; Molecular Function: coenzyme binding (GO:0050662);;
CL19482Contig1	--	[S]	Function unknown	U-box domain;; Armadillo/beta-catenin-like repeat	U-box domain-containing protein 16 GN=PUB16 OS=Arabidopsis thaliana (Mouse-ear cress) PE=2 SV=1	hypothetical protein SORBIDRAFT_03g038360 [Sorghum bicolor]	--	--	Cellular Component: ubiquitin ligase complex (GO:0000151);; Molecular Function: ubiquitin-protein ligase activity (GO:0004842);; Cellular Component: plastid (GO:0009536);; Biological Process: protein ubiquitination (GO:0016567);;
CL5547Contig1	K13099|0.0|zma:100276763|hypothetical protein LOC100276763	[R]	General function prediction only	--	--	hypothetical protein [Zea mays]	--	--	--
gi35259027	K01179|5e-104|sbi:SORBI_01g008860|hypothetical protein	--	--	Glycosyl hydrolase family 9;; Glycosyl hydrolase family 9	Endoglucanase 10 OS=Oryza sativa subsp. japonica (Rice) PE=2 SV=1	Endoglucanase 10 [Saccharum hybrid cultivar R570]	--	--	Molecular Function: cellulase activity (GO:0008810);; Cellular Component: integral component of membrane (GO:0016021);; Biological Process: cellulose catabolic process (GO:0030245);;
CL19487Contig1	K02943|1e-24|sbi:SORBI_09g021900|hypothetical protein	[J]	Translation, ribosomal structure and biogenesis	60s Acidic ribosomal protein	60S acidic ribosomal protein P2B GN=RPP2B OS=Zea mays (Maize) PE=1 SV=1	60S acidic ribosomal protein P2B [Zea mays]	[J]	Translation, ribosomal structure and biogenesis	Molecular Function: structural constituent of ribosome (GO:0003735);; Cellular Component: mitochondrion (GO:0005739);; Cellular Component: ribosome (GO:0005840);; Biological Process: translational elongation (GO:0006414);;
CL21914Contig1	--	[R]	General function prediction only	PPR repeat family;; PPR repeat;; PPR repeat;; Pentatricopeptide repeat domain;; Tetratricopeptide repeat;; Anaphase-promoting complex, cyclosome, subunit 3;; Tetratricopeptide repeat;; Tetratricopeptide repeat	Pentatricopeptide repeat-containing protein At3g49240 GN=EMB1796 OS=Arabidopsis thaliana (Mouse-ear cress) PE=2 SV=1	hypothetical protein SORBIDRAFT_03g026930 [Sorghum bicolor]	--	--	--
T2_Unigene_BMK.2878	--	--	--	GRAS domain family	Scarecrow-like protein 6 GN=SCL6 OS=Arabidopsis thaliana (Mouse-ear cress) PE=1 SV=1	unknown [Zea mays]	--	--	Biological Process: regulation of transcription, DNA-templated (GO:0006355);;
CL20921Contig1	K11518|0.0|sbi:SORBI_01g036760|hypothetical protein	[U]	Intracellular trafficking, secretion, and vesicular transport	Eukaryotic porin	Mitochondrial import receptor subunit TOM40-1, N-terminally processed GN=TOM40-1 OS=Arabidopsis thaliana (Mouse-ear cress) PE=1 SV=3	hypothetical protein SORBIDRAFT_01g036760 [Sorghum bicolor]	--	--	Cellular Component: mitochondrial outer membrane translocase complex (GO:0005742);; Cellular Component: mitochondrial inner membrane (GO:0005743);; Cellular Component: plasma membrane (GO:0005886);; Biological Process: transmembrane transport (GO:0055085);;
Sugarcane_Unigene_BMK.73426	K09837|2e-06|sbi:SORBI_01g030050|hypothetical protein	--	--	--	--	TPA: putative cytochrome P450 superfamily protein [Zea mays]	--	--	--
Sugarcane_Unigene_BMK.70873	--	[V]	Defense mechanisms	NAD dependent epimerase/dehydratase family;; 3-beta hydroxysteroid dehydrogenase/isomerase family;; NADH(P)-binding;; Male sterility protein;; NmrA-like family;; short chain dehydrogenase;; Polysaccharide biosynthesis protein	Cinnamoyl-CoA reductase 1 GN=T24D18.5 OS=Arabidopsis thaliana (Mouse-ear cress) PE=1 SV=1	hypothetical protein SORBIDRAFT_04g036770 [Sorghum bicolor]	[MG]	--	Molecular Function: cinnamoyl-CoA reductase activity (GO:0016621);; Biological Process: cellular metabolic process (GO:0044237);; Molecular Function: coenzyme binding (GO:0050662);; Biological Process: oxidation-reduction process (GO:0055114);;
Sugarcane_Unigene_BMK.73576	--	--	--	--	--	hypothetical protein SORBIDRAFT_04g005660 [Sorghum bicolor]	--	--	Biological Process: mitotic G2 phase (GO:0000085);; Biological Process: double-strand break repair via homologous recombination (GO:0000724);; Biological Process: DNA replication initiation (GO:0006270);; Biological Process: regulation of DNA replication (GO:0006275);; Biological Process: DNA methylation (GO:0006306);; Biological Process: chromatin silencing (GO:0006342);; Biological Process: sis…
CL4189Contig1	--	[O]	Posttranslational modification, protein turnover, chaperones	Dynamin family;; 50S ribosome-binding GTPase;; Elongation factor Tu GTP binding domain;; Miro-like protein	--	hypothetical protein SORBIDRAFT_09g019290 [Sorghum bicolor]	[R]	General function prediction only	Molecular Function: GTPase activity (GO:0003924);; Molecular Function: thiamine-phosphate diphosphorylase activity (GO:0004789);; Molecular Function: GTP binding (GO:0005525);; Biological Process: GTP catabolic process (GO:0006184);; Biological Process: rRNA processing (GO:0006364);; Biological Process: thiamine biosynthetic process (GO:0009228);; Biological Process: embryo development ending in …
Sugarcane_Unigene_BMK.51534	--	--	--	--	--	hypothetical protein SORBIDRAFT_02g026100 [Sorghum bicolor]	--	--	Cellular Component: nucleus (GO:0005634);;
Sugarcane_Unigene_BMK.68718	--	--	--	Golgin subfamily A member 5	Golgin candidate 2 GN=GC2 OS=Arabidopsis thaliana (Mouse-ear cress) PE=1 SV=1	hypothetical protein SORBIDRAFT_06g031010 [Sorghum bicolor]	--	--	Biological Process: gravitropism (GO:0009630);;
Sugarcane_Unigene_BMK.58381	--	[H]	Coenzyme transport and metabolism	FAD dependent oxidoreductase;; NAD(P)-binding Rossmann-like domain;; Thi4 family;; Flavin containing amine oxidoreductase;; Pyridine nucleotide-disulphide oxidoreductase;; FAD binding domain	Prolycopene isomerase, chloroplastic (Precursor) GN=CRTISO OS=Daucus carota (Wild carrot) PE=2 SV=1	hypothetical protein SORBIDRAFT_04g004300 [Sorghum bicolor]	[Q]	Secondary metabolites biosynthesis, transport and catabolism	Molecular Function: copper ion binding (GO:0005507);; Cellular Component: mitochondrion (GO:0005739);; Molecular Function: oxidoreductase activity (GO:0016491);; Biological Process: isopentenyl diphosphate biosynthetic process, methylerythritol 4-phosphate pathway (GO:0019288);; Biological Process: hydrogen peroxide catabolic process (GO:0042744);; Biological Process: oxidation-reduction process …
Sugarcane_Unigene_BMK.56105	--	[K]	Transcription	--	Nuclear transcription factor Y subunit C-4 GN=NFYC4 OS=Arabidopsis thaliana (Mouse-ear cress) PE=2 SV=1	nuclear transcription factor Y subunit C-1 [Zea mays]	--	--	Molecular Function: sequence-specific DNA binding transcription factor activity (GO:0003700);; Biological Process: regulation of transcription, DNA-templated (GO:0006355);; Cellular Component: CCAAT-binding factor complex (GO:0016602);; Molecular Function: sequence-specific DNA binding (GO:0043565);; Molecular Function: protein heterodimerization activity (GO:0046982);;
T3_Unigene_BMK.52894	--	--	--	Protein of unknown function (DUF3755)	--	OSJNBa0067K08.3 [Oryza sativa Japonica Group]	--	--	Molecular Function: DNA binding (GO:0003677);; Molecular Function: chromatin binding (GO:0003682);;
Sugarcane_Unigene_BMK.57706	--	[Q]	Secondary metabolites biosynthesis, transport and catabolism	Multicopper oxidase	Laccase-17 (Precursor) GN=LAC17 OS=Arabidopsis thaliana (Mouse-ear cress) PE=2 SV=1	hypothetical protein SORBIDRAFT_03g039530 [Sorghum bicolor]	[Q]	Secondary metabolites biosynthesis, transport and catabolism	Molecular Function: copper ion binding (GO:0005507);; Molecular Function: L-ascorbate oxidase activity (GO:0008447);; Biological Process: response to water deprivation (GO:0009414);; Cellular Component: cytoplasmic membrane-bounded vesicle (GO:0016023);; Biological Process: lignin catabolic process (GO:0046274);; Cellular Component: apoplast (GO:0048046);; Molecular Function: hydroquinone:oxygen …
CL26080Contig1	--	[T]	Signal transduction mechanisms	Protein kinase domain;; Protein tyrosine kinase	Phosphoenolpyruvate carboxylase kinase 2 GN=PPCK2 OS=Arabidopsis thaliana (Mouse-ear cress) PE=1 SV=2	TPA: putative phosphoenolpyruvate carboxylase kinase family protein [Zea mays]	[RTKL]	--	Molecular Function: protein serine/threonine kinase activity (GO:0004674);; Molecular Function: ATP binding (GO:0005524);; Biological Process: protein phosphorylation (GO:0006468);; Biological Process: cellular response to phosphate starvation (GO:0016036);;
Sugarcane_Unigene_BMK.24280	--	--	--	zinc-binding in reverse transcriptase	--	hypothetical protein SORBIDRAFT_09g009990 [Sorghum bicolor]	--	--	--
CL8896Contig1	--	--	--	Reverse transcriptase-like;; RNase H	--	uncharacterized protein LOC100191864 [Zea mays]	[L]	Replication, recombination and repair	Molecular Function: nucleic acid binding (GO:0003676);; Molecular Function: RNA-DNA hybrid ribonuclease activity (GO:0004523);; Biological Process: sister chromatid cohesion (GO:0007062);; Biological Process: synapsis (GO:0007129);; Biological Process: reciprocal meiotic recombination (GO:0007131);; Biological Process: response to gamma radiation (GO:0010332);; Biological Process: chromatin silen…
CL3606Contig1	--	--	--	U-box domain	U-box domain-containing protein 21 GN=PUB21 OS=Arabidopsis thaliana (Mouse-ear cress) PE=2 SV=1	hypothetical protein SORBIDRAFT_04g028560 [Sorghum bicolor]	--	--	Cellular Component: ubiquitin ligase complex (GO:0000151);; Molecular Function: ubiquitin-protein ligase activity (GO:0004842);; Cellular Component: mitochondrion (GO:0005739);; Biological Process: protein ubiquitination (GO:0016567);;
T1_Unigene_BMK.18140	--	--	--	WRC	Growth-regulating factor 2 GN=OSJNBb0015B15.12 OS=Oryza sativa subsp. japonica (Rice) PE=3 SV=1	putative growth-regulating factor 11 [Zea mays]	--	--	Molecular Function: ATP binding (GO:0005524);; Cellular Component: nucleus (GO:0005634);; Biological Process: regulation of transcription, DNA-templated (GO:0006355);; Molecular Function: hydrolase activity, acting on acid anhydrides, in phosphorus-containing anhydrides (GO:0016818);;
CL23012Contig1	--	[R]	General function prediction only	PPR repeat family;; PPR repeat;; PPR repeat;; Pentatricopeptide repeat domain	Pentatricopeptide repeat-containing protein At3g29230 GN=PCMP-E27 OS=Arabidopsis thaliana (Mouse-ear cress) PE=2 SV=1	hypothetical protein SORBIDRAFT_03g043630 [Sorghum bicolor]	--	--	Cellular Component: mitochondrion (GO:0005739);;
gi34938144	--	--	--	WRC;; QLQ	Growth-regulating factor 9 OS=Oryza sativa subsp. japonica (Rice) PE=2 SV=1	atGRF2 [Zea mays]	--	--	Molecular Function: ATP binding (GO:0005524);; Cellular Component: nucleus (GO:0005634);; Biological Process: regulation of transcription, DNA-templated (GO:0006355);; Molecular Function: hydrolase activity, acting on acid anhydrides, in phosphorus-containing anhydrides (GO:0016818);;
T1_Unigene_BMK.40976	--	--	--	PWWP domain	--	PREDICTED: uncharacterized protein LOC100278107 isoform X1 [Zea mays]	--	--	Cellular Component: plastid (GO:0009536);;
CL18617Contig1	K12864|0.0|zma:100281557|beta-catenin-like protein 1	[S]	Function unknown	Ribosomal protein L34	--	beta-catenin-like protein 1 [Zea mays]	--	--	Biological Process: RNA splicing (GO:0008380);; Biological Process: D-xylose metabolic process (GO:0042732);;
Sugarcane_Unigene_BMK.24554	--	[R]	General function prediction only	Integrase core domain;; GAG-pre-integrase domain	Endonuclease OS=Nicotiana tabacum (Common tobacco) PE=2 SV=1	Os10g0429700 [Oryza sativa Japonica Group]	--	--	Molecular Function: nucleic acid binding (GO:0003676);; Cellular Component: mitochondrion (GO:0005739);; Molecular Function: zinc ion binding (GO:0008270);; Cellular Component: plastid (GO:0009536);; Biological Process: DNA integration (GO:0015074);;
CL12236Contig1	--	[C]	Energy production and conversion	Malic enzyme, NAD binding domain;; Malic enzyme, N-terminal domain	NADP-dependent malic enzyme, chloroplastic (Precursor) GN=MOD1 OS=Zea mays (Maize) PE=1 SV=1	hypothetical protein SORBIDRAFT_03g003230 [Sorghum bicolor]	[C]	Energy production and conversion	Molecular Function: malate dehydrogenase (decarboxylating) (NADP+) activity (GO:0004473);; Cellular Component: cell wall (GO:0005618);; Cellular Component: cytosol (GO:0005829);; Cellular Component: plasma membrane (GO:0005886);; Biological Process: malate metabolic process (GO:0006108);; Molecular Function: zinc ion binding (GO:0008270);; Cellular Component: chloroplast (GO:0009507);; Molecular …
Sugarcane_Unigene_BMK.56047	--	--	--	--	--	hypothetical protein SORBIDRAFT_09g025710 [Sorghum bicolor]	--	--	--
T3_Unigene_BMK.26614	K03017|8e-18|sbi:SORBI_05g026420|hypothetical protein	[K]	Transcription	--	DNA-directed RNA polymerases II, IV and V subunit 9B GN=FCAALL OS=Arabidopsis thaliana (Mouse-ear cress) PE=1 SV=1	hypothetical protein SORBIDRAFT_05g026420 [Sorghum bicolor]	--	--	Cellular Component: DNA-directed RNA polymerase IV complex (GO:0000418);; Molecular Function: DNA binding (GO:0003677);; Molecular Function: DNA-directed RNA polymerase activity (GO:0003899);; Cellular Component: DNA-directed RNA polymerase II, core complex (GO:0005665);; Biological Process: transcription, DNA-templated (GO:0006351);; Molecular Function: zinc ion binding (GO:0008270);;
gi35938895	--	--	--	SBP domain	Squamosa promoter-binding-like protein 14 OS=Oryza sativa subsp. japonica (Rice) PE=2 SV=1	hypothetical protein SORBIDRAFT_07g027740 [Sorghum bicolor]	--	--	Molecular Function: DNA binding (GO:0003677);; Cellular Component: nucleus (GO:0005634);; Biological Process: transcription, DNA-templated (GO:0006351);;
CL9Contig4	--	--	--	--	--	hypothetical protein SORBIDRAFT_07g014630 [Sorghum bicolor]	--	--	Molecular Function: acid-amino acid ligase activity (GO:0016881);;
CL22378Contig1	--	--	--	Cystatin domain	Cysteine proteinase inhibitor 3 (Precursor) GN=OSJNBb0014K18.11 OS=Oryza sativa subsp. japonica (Rice) PE=2 SV=1	multicystatin precursor [Zea mays]	--	--	Molecular Function: cysteine-type endopeptidase inhibitor activity (GO:0004869);; Cellular Component: mitochondrion (GO:0005739);; Biological Process: negative regulation of peptidase activity (GO:0010466);;
T1_Unigene_BMK.479	--	--	--	--	--	hypothetical protein SORBIDRAFT_05g002040 [Sorghum bicolor]	--	--	--
Sugarcane_Unigene_BMK.25407	--	--	--	--	GPI-anchored protein LORELEI (Precursor) GN=LRE OS=Arabidopsis thaliana (Mouse-ear cress) PE=2 SV=1	PREDICTED: GPI-anchored protein LORELEI-like [Zea mays]	--	--	Cellular Component: plasma membrane (GO:0005886);; Cellular Component: cytoplasmic membrane-bounded vesicle (GO:0016023);; Cellular Component: anchored component of membrane (GO:0031225);; Cellular Component: pollen tube (GO:0090406);;
CL1075Contig1	--	[TZ]	--	Formin Homology 2 Domain	Formin-like protein 13 (Precursor) OS=Oryza sativa subsp. japonica (Rice) PE=2 SV=1	hypothetical protein SORBIDRAFT_02g037970 [Sorghum bicolor]	--	--	Cellular Component: plastid (GO:0009536);; Cellular Component: integral component of membrane (GO:0016021);;
gi36026144	K03542|5e-63|sbi:SORBI_03g041100|hypothetical protein	--	--	--	Photosystem II 22 kDa protein, chloroplastic (Precursor) GN=PSBS OS=Arabidopsis thaliana (Mouse-ear cress) PE=2 SV=1	chloroplast photosystem II 22 kDa protein [Saccharum hybrid cultivar R570]	--	--	Biological Process: maltose metabolic process (GO:0000023);; Biological Process: rRNA processing (GO:0006364);; Cellular Component: PSII associated light-harvesting complex II (GO:0009517);; Biological Process: thylakoid membrane organization (GO:0010027);; Biological Process: stomatal complex morphogenesis (GO:0010103);; Biological Process: nonphotochemical quenching (GO:0010196);; Biological Pr…
CL4945Contig1	K10781|0.0|sbi:SORBI_04g007290|hypothetical protein	--	--	Acyl-ACP thioesterase;; Acyl-ATP thioesterase	Palmitoyl-acyl carrier protein thioesterase, chloroplastic (Precursor) GN=FATB1 OS=Gossypium hirsutum (Upland cotton) PE=1 SV=1	hypothetical protein SORBIDRAFT_04g007290 [Sorghum bicolor]	--	--	Molecular Function: ACP phosphopantetheine attachment site binding involved in fatty acid biosynthetic process (GO:0000036);; Biological Process: fatty acid biosynthetic process (GO:0006633);; Cellular Component: plastid (GO:0009536);; Molecular Function: acyl-[acyl-carrier-protein] hydrolase activity (GO:0016297);;
CL4404Contig1	--	[P]	Inorganic ion transport and metabolism	Tesmin/TSO1-like CXC domain, cysteine-rich domain	CRC domain-containing protein TSO1 GN=TSO1 OS=Arabidopsis thaliana (Mouse-ear cress) PE=1 SV=1	hypothetical protein SORBIDRAFT_08g020800 [Sorghum bicolor]	--	--	--
CL9732Contig1	--	--	--	Plant phosphoribosyltransferase C-terminal;; C2 domain;; Integral peroxisomal membrane peroxin;; Phosphomethylpyrimidine kinase;; pfkB family carbohydrate kinase	Pyridoxal kinase GN=K18L3_10 OS=Arabidopsis thaliana (Mouse-ear cress) PE=1 SV=2	uncharacterized protein LOC100381735 [Zea mays]	[H]	Coenzyme transport and metabolism	Molecular Function: glutathione peroxidase activity (GO:0004602);; Biological Process: response to oxidative stress (GO:0006979);; Biological Process: oxidation-reduction process (GO:0055114);;
T2_Unigene_BMK.265	--	--	--	EF hand;; EF-hand domain;; EF hand;; EF-hand domain pair;; EF-hand domain pair	--	hypothetical protein SORBIDRAFT_03g045750 [Sorghum bicolor]	--	--	Molecular Function: calcium ion binding (GO:0005509);; Cellular Component: plastid (GO:0009536);;
Sugarcane_Unigene_BMK.66704	--	[R]	General function prediction only	--	--	PREDICTED: alpha/beta hydrolase domain-containing protein 17C-like [Setaria italica]	--	--	--
CL22747Contig1	--	[T]	Signal transduction mechanisms	Ethylene-responsive protein kinase Le-CTR1;; Protein of unknown function (DUF525);; UvrB/uvrC motif;; Protein kinase domain;; Protein tyrosine kinase	Serine/threonine-protein kinase EDR1 GN=F22O13.20 OS=Arabidopsis thaliana (Mouse-ear cress) PE=1 SV=1	hypothetical protein SORBIDRAFT_01g021350 [Sorghum bicolor]	[P]	Inorganic ion transport and metabolism	Molecular Function: protein serine/threonine kinase activity (GO:0004674);; Biological Process: protein phosphorylation (GO:0006468);; Cellular Component: intracellular membrane-bounded organelle (GO:0043231);; Cellular Component: cytoplasmic part (GO:0044444);; Biological Process: single-organism cellular process (GO:0044763);; Biological Process: response to stimulus (GO:0050896);;
CL10616Contig1	K14457|0.0|sbi:SORBI_04g030010|hypothetical protein	[I]	Lipid transport and metabolism	Diacylglycerol acyltransferase	Diacylglycerol O-acyltransferase 2 GN=DGAT2 OS=Arabidopsis thaliana (Mouse-ear cress) PE=2 SV=1	hypothetical protein SORBIDRAFT_04g030010 [Sorghum bicolor]	--	--	Biological Process: metabolic process (GO:0008152);; Molecular Function: transferase activity, transferring acyl groups other than amino-acyl groups (GO:0016747);;
T3_Unigene_BMK.47590	--	--	--	--	--	uncharacterized protein LOC100275186 [Zea mays]	--	--	--
CL26527Contig1	--	[C]	Energy production and conversion	D-isomer specific 2-hydroxyacid dehydrogenase, NAD binding domain;; D-isomer specific 2-hydroxyacid dehydrogenase, catalytic domain	Glyoxylate/hydroxypyruvate reductase HPR3 GN=HPR3 OS=Arabidopsis thaliana (Mouse-ear cress) PE=2 SV=1	glyoxylate reductase [Zea mays]	[CHR]	--	Molecular Function: oxidoreductase activity, acting on the CH-OH group of donors, NAD or NADP as acceptor (GO:0016616);; Molecular Function: NAD binding (GO:0051287);; Biological Process: oxidation-reduction process (GO:0055114);;
CL18846Contig1	--	[TU]	--	ANTH domain	Putative clathrin assembly protein At5g35200 GN=At5g35200 OS=Arabidopsis thaliana (Mouse-ear cress) PE=1 SV=1	PREDICTED: putative clathrin assembly protein At5g35200 [Zea mays]	--	--	Molecular Function: 1-phosphatidylinositol binding (GO:0005545);; Cellular Component: plasma membrane (GO:0005886);; Cellular Component: clathrin coat (GO:0030118);; Molecular Function: clathrin binding (GO:0030276);; Biological Process: clathrin coat assembly (GO:0048268);;
CL5937Contig1	--	--	--	Glycosyl hydrolase family 9	Endoglucanase 5 (Precursor) GN=OSJNBa0050G13.22 OS=Oryza sativa subsp. japonica (Rice) PE=2 SV=1	uncharacterized protein LOC100384439 [Zea mays]	--	--	Cellular Component: extracellular region (GO:0005576);; Molecular Function: cellulase activity (GO:0008810);; Cellular Component: cytoplasmic membrane-bounded vesicle (GO:0016023);; Biological Process: cellulose catabolic process (GO:0030245);;
T3_Unigene_BMK.50162	--	[G]	Carbohydrate transport and metabolism	Core-2/I-Branching enzyme	--	hypothetical protein SORBIDRAFT_01g039410 [Sorghum bicolor]	--	--	Cellular Component: mitochondrion (GO:0005739);; Molecular Function: acetylglucosaminyltransferase activity (GO:0008375);; Cellular Component: membrane (GO:0016020);; Biological Process: carbohydrate biosynthetic process (GO:0016051);;
T3_Unigene_BMK.42083	--	--	--	SOUL heme-binding protein	--	hypothetical protein SORBIDRAFT_03g002090 [Sorghum bicolor]	--	--	Cellular Component: vacuole (GO:0005773);; Cellular Component: plasma membrane (GO:0005886);; Cellular Component: cytoplasmic membrane-bounded vesicle (GO:0016023);;
CL22089Contig1	--	--	--	--	--	hypothetical protein SHCRBa_165_I15_F_470 [Saccharum hybrid cultivar R570]	--	--	--
CL22978Contig1	--	[O]	Posttranslational modification, protein turnover, chaperones	Ring finger domain;; RING-H2 zinc finger;; Zinc finger, C3HC4 type (RING finger);; Zinc finger, C3HC4 type (RING finger)	E3 ubiquitin-protein ligase RING1-like GN=At3g19950 OS=Arabidopsis thaliana (Mouse-ear cress) PE=1 SV=1	hypothetical protein SORBIDRAFT_04g006170 [Sorghum bicolor]	--	--	Cellular Component: nucleus (GO:0005634);; Molecular Function: zinc ion binding (GO:0008270);;
CL15161Contig1	--	--	--	--	Probable mediator of RNA polymerase II transcription subunit 19b GN=F7K24.230 OS=Arabidopsis thaliana (Mouse-ear cress) PE=2 SV=1	hypothetical protein [Zea mays]	--	--	--
CL4634Contig1	K14005|0.0|zma:100279874|TIDP2729	[U]	Intracellular trafficking, secretion, and vesicular transport	WD domain, G-beta repeat;; Sec23-binding domain of Sec16;; Steroid receptor RNA activator (SRA1)	Protein transport protein SEC31 homolog B {ECO:0000305} OS=Arabidopsis thaliana (Mouse-ear cress) PE=1 SV=1	PREDICTED: uncharacterized protein LOC100279874 isoform X1 [Zea mays]	[R]	General function prediction only	Cellular Component: membrane (GO:0016020);;
Sugarcane_Unigene_BMK.56631	--	--	--	Universal stress protein family	--	unknown [Zea mays]	--	--	Biological Process: response to molecule of fungal origin (GO:0002238);; Cellular Component: nucleus (GO:0005634);; Cellular Component: cytosol (GO:0005829);; Cellular Component: plasma membrane (GO:0005886);; Biological Process: response to stress (GO:0006950);;
CL10991Contig1	K00510|4e-152|sbi:SORBI_10g023510|hypothetical protein	[P]	Inorganic ion transport and metabolism	Heme oxygenase;; Reverse transcriptase (RNA-dependent DNA polymerase)	Heme oxygenase 1, chloroplastic (Precursor) OS=Oryza sativa subsp. japonica (Rice) PE=2 SV=1	hypothetical protein SORBIDRAFT_10g023510 [Sorghum bicolor]	--	--	Molecular Function: sequence-specific DNA binding transcription factor activity (GO:0003700);; Molecular Function: heme oxygenase (decyclizing) activity (GO:0004392);; Biological Process: regulation of transcription, DNA-templated (GO:0006355);; Biological Process: heme oxidation (GO:0006788);; Cellular Component: chloroplast (GO:0009507);; Biological Process: red, far-red light phototransduction…
CL9904Contig1	--	--	--	Protein of unknown function (DUF616)	--	hypothetical protein SORBIDRAFT_05g006130 [Sorghum bicolor]	--	--	Biological Process: response to cadmium ion (GO:0046686);;
Sugarcane_Unigene_BMK.78925	--	--	--	--	Probable non-specific lipid-transfer protein 2 OS=Zea mays (Maize) PE=1 SV=1	hypothetical protein SORBIDRAFT_10g029330 [Sorghum bicolor]	--	--	Cellular Component: cytoplasmic membrane-bounded vesicle (GO:0016023);;
CL11979Contig1	--	--	--	Helix-loop-helix DNA-binding domain	--	PREDICTED: transcription factor bHLH92-like [Zea mays]	--	--	Molecular Function: protein dimerization activity (GO:0046983);;
CL19357Contig1	--	--	--	SBP domain	Squamosa promoter-binding-like protein 3 OS=Oryza sativa subsp. japonica (Rice) PE=2 SV=1	hypothetical protein SORBIDRAFT_04g003175 [Sorghum bicolor]	--	--	Molecular Function: DNA binding (GO:0003677);; Cellular Component: nucleus (GO:0005634);; Biological Process: transcription, DNA-templated (GO:0006351);;
gi34930566	--	--	--	--	Squamosa promoter-binding-like protein 7 GN=SPL7 OS=Oryza sativa subsp. indica (Rice) PE=2 SV=1	hypothetical protein SORBIDRAFT_06g024630 [Sorghum bicolor]	--	--	Molecular Function: DNA binding (GO:0003677);; Cellular Component: nucleus (GO:0005634);;
CL20312Contig1	--	--	--	--	--	PREDICTED: uncharacterized protein LOC103643285 [Zea mays]	--	--	Molecular Function: ribonuclease activity (GO:0004540);; Molecular Function: protein serine/threonine kinase activity (GO:0004674);; Molecular Function: ATP binding (GO:0005524);; Biological Process: mRNA processing (GO:0006397);; Biological Process: protein phosphorylation (GO:0006468);;
CL20022Contig1	--	[S]	Function unknown	TIM21	Probable mitochondrial import inner membrane translocase subunit TIM21 (Precursor) GN=TIM21 OS=Arabidopsis thaliana (Mouse-ear cress) PE=1 SV=1	uncharacterized protein LOC100193378 [Zea mays]	--	--	Molecular Function: nucleotide binding (GO:0000166);; Cellular Component: mitochondrial inner membrane presequence translocase complex (GO:0005744);; Cellular Component: cytoplasmic membrane-bounded vesicle (GO:0016023);; Biological Process: protein import into mitochondrial matrix (GO:0030150);; Biological Process: seedling development (GO:0090351);;
CL8816Contig1	--	--	--	Sigma-70 region 3;; Sigma-70, region 4;; Sigma-70 region 2	RNA polymerase sigma factor sigE, chloroplastic/mitochondrial (Precursor) GN=MLE8.4 OS=Arabidopsis thaliana (Mouse-ear cress) PE=1 SV=1	hypothetical protein SORBIDRAFT_09g030110 [Sorghum bicolor]	[K]	Transcription	Molecular Function: plastid sigma factor activity (GO:0001053);; Molecular Function: DNA binding (GO:0003677);; Molecular Function: sequence-specific DNA binding transcription factor activity (GO:0003700);; Molecular Function: DNA-directed RNA polymerase activity (GO:0003899);; Cellular Component: mitochondrion (GO:0005739);; Biological Process: DNA-templated transcription, initiation (GO:0006352…
CL1400Contig2	K14485|0.0|sbi:SORBI_09g003870|hypothetical protein	[R]	General function prediction only	Leucine Rich repeats (2 copies)	Transport inhibitor response 1-like protein Os05g0150500 OS=Oryza sativa subsp. japonica (Rice) PE=2 SV=2	hypothetical protein SORBIDRAFT_09g003870 [Sorghum bicolor]	--	--	Molecular Function: inositol hexakisphosphate binding (GO:0000822);; Biological Process: response to molecule of bacterial origin (GO:0002237);; Biological Process: auxin-activated signaling pathway (GO:0009734);; Molecular Function: auxin binding (GO:0010011);; Biological Process: pollen maturation (GO:0010152);; Biological Process: lateral root formation (GO:0010311);; Biological Process: cellu…
CL1629Contig2	--	[R]	General function prediction only	Putative serine esterase (DUF676)	--	hypothetical protein SHCRBa_230_E04_R_300 [Saccharum hybrid cultivar R570]	--	--	Cellular Component: plastid (GO:0009536);;
Sugarcane_Unigene_BMK.59131	--	--	--	C2 domain	--	LOC100284908 [Zea mays]	--	--	Molecular Function: DNA binding (GO:0003677);; Molecular Function: sequence-specific DNA binding transcription factor activity (GO:0003700);; Cellular Component: nucleus (GO:0005634);; Biological Process: regulation of transcription, DNA-templated (GO:0006355);;
CL27217Contig1	K06001|0.0|sbi:SORBI_10g024680|hypothetical protein	[E]	Amino acid transport and metabolism	Pyridoxal-phosphate dependent enzyme	Tryptophan synthase beta chain 1, chloroplastic (Precursor) GN=TSB1 OS=Arabidopsis thaliana (Mouse-ear cress) PE=2 SV=1	hypothetical protein SORBIDRAFT_10g024680 [Sorghum bicolor]	[R]	General function prediction only	Biological Process: tryptophan biosynthetic process (GO:0000162);; Molecular Function: tryptophan synthase activity (GO:0004834);; Cellular Component: plastid (GO:0009536);; Molecular Function: pyridoxal phosphate binding (GO:0030170);; Molecular Function: protein homodimerization activity (GO:0042803);; Molecular Function: L-serine hydro-lyase (adding indole, L-tryptophan-forming) activity (GO:0…
gi268794147	K02932|2e-74|zma:100280969|60S ribosomal protein L5-2	[J]	Translation, ribosomal structure and biogenesis	Ribosomal L18p/L5e family	60S ribosomal protein L5 GN=RPL5 OS=Dunaliella salina (Green alga) PE=2 SV=1	60s ribosomal protein l5 [Moniliophthora roreri MCA 2997]	[J]	Translation, ribosomal structure and biogenesis	Molecular Function: structural constituent of ribosome (GO:0003735);; Cellular Component: ribosome (GO:0005840);; Biological Process: translation (GO:0006412);; Molecular Function: 5S rRNA binding (GO:0008097);;
CL382Contig1	--	[R]	General function prediction only	PPR repeat family;; PPR repeat;; PPR repeat;; Pentatricopeptide repeat domain;; Evolutionarily conserved signalling intermediate in Toll pathway;; Tetratricopeptide repeat;; HI0933-like protein;; FAD dependent oxidoreductase;; FAD binding domain;; Pyridine nucleotide-disulphide oxidoreductase;; HI0933-like protein	Pentatricopeptide repeat-containing protein At1g18900 GN=At1g18900 OS=Arabidopsis thaliana (Mouse-ear cress) PE=2 SV=1	hypothetical protein SORBIDRAFT_08g023090 [Sorghum bicolor]	[R]	General function prediction only	Cellular Component: mitochondrion (GO:0005739);;
Sugarcane_Unigene_BMK.31619	--	--	--	--	--	hypothetical protein OsJ_06800 [Oryza sativa Japonica Group]	--	--	Cellular Component: mitochondrion (GO:0005739);;
T3_Unigene_BMK.3422	--	[E]	Amino acid transport and metabolism	Amino acid permease;; Amino acid permease	Probable polyamine transporter At3g13620 GN=At3g13620 OS=Arabidopsis thaliana (Mouse-ear cress) PE=2 SV=1	cationic amino acid transporter [Zea mays]	[E]	Amino acid transport and metabolism	Biological Process: amino acid transmembrane transport (GO:0003333);; Biological Process: lipid biosynthetic process (GO:0008610);; Molecular Function: amino acid transmembrane transporter activity (GO:0015171);; Biological Process: polyamine transport (GO:0015846);; Cellular Component: integral component of membrane (GO:0016021);;
CL3581Contig1	--	--	--	--	--	uncharacterized protein LOC100275077 [Zea mays]	--	--	--
T1_Unigene_BMK.35773	K11844|9e-38|sbi:SORBI_02g029180|hypothetical protein	[O]	Posttranslational modification, protein turnover, chaperones	Ubiquitin carboxyl-terminal hydrolase	Ubiquitin carboxyl-terminal hydrolase 1 GN=UBP1 OS=Arabidopsis thaliana (Mouse-ear cress) PE=1 SV=2	hypothetical protein SORBIDRAFT_02g029180 [Sorghum bicolor]	--	--	Molecular Function: ubiquitin thiolesterase activity (GO:0004221);; Biological Process: ubiquitin-dependent protein catabolic process (GO:0006511);; Molecular Function: cysteine-type peptidase activity (GO:0008234);; Molecular Function: zinc ion binding (GO:0008270);;
Sugarcane_Unigene_BMK.50177	--	--	--	Protein of unknown function (DUF1092)	--	hypothetical protein SORBIDRAFT_04g025690 [Sorghum bicolor]	--	--	Molecular Function: RNA binding (GO:0003723);; Molecular Function: phosphatidylinositol phospholipase C activity (GO:0004435);; Biological Process: rRNA processing (GO:0006364);; Biological Process: translation (GO:0006412);; Biological Process: lipid metabolic process (GO:0006629);; Biological Process: aromatic amino acid family biosynthetic process (GO:0009073);; Cellular Component: chloroplast…
CL4269Contig1	--	--	--	--	--	hypothetical protein SORBIDRAFT_06g015520 [Sorghum bicolor]	--	--	--
Sugarcane_Unigene_BMK.26711	--	--	--	--	--	hypothetical protein SORBIDRAFT_01g017900 [Sorghum bicolor]	--	--	Molecular Function: peroxidase activity (GO:0004601);;
CL3507Contig1	--	[T]	Signal transduction mechanisms	NB-ARC domain;; Leucine Rich repeats (2 copies);; AAA domain	Disease resistance protein RPM1 GN=F17A9.20 OS=Arabidopsis thaliana (Mouse-ear cress) PE=1 SV=1	hypothetical protein SORBIDRAFT_07g002360 [Sorghum bicolor]	--	--	Cellular Component: intracellular membrane-bounded organelle (GO:0043231);; Cellular Component: cytoplasmic part (GO:0044444);;
T1_Unigene_BMK.27272	--	[L]	Replication, recombination and repair	TLD	--	hypothetical protein [Zea mays]	--	--	Biological Process: protein targeting to vacuole (GO:0006623);; Biological Process: vesicle-mediated transport (GO:0016192);;
gi34925249	--	--	--	Raffinose synthase or seed imbibition protein Sip1	Probable galactinol--sucrose galactosyltransferase 6 GN=F5O24.140 OS=Arabidopsis thaliana (Mouse-ear cress) PE=2 SV=2	hypothetical protein SORBIDRAFT_10g004960 [Sorghum bicolor]	--	--	Molecular Function: hydrolase activity, hydrolyzing O-glycosyl compounds (GO:0004553);; Biological Process: metabolic process (GO:0008152);; Biological Process: response to cold (GO:0009409);; Cellular Component: plasmodesma (GO:0009506);; Cellular Component: chloroplast (GO:0009507);; Biological Process: response to sucrose (GO:0009744);; Biological Process: response to fructose (GO:0009750);; M…
CL9569Contig1	--	--	--	Plant protein of unknown function (DUF946)	--	hypothetical protein SORBIDRAFT_01g047420 [Sorghum bicolor]	--	--	--
T2_Unigene_BMK.35670	--	[A]	RNA processing and modification	RNA recognition motif. (a.k.a. RRM, RBD, or RNP domain);; RNA recognition motif (a.k.a. RRM, RBD, or RNP domain);; Zinc knuckle;; RNA recognition motif. (a.k.a. RRM, RBD, or RNP domain)	Serine/arginine-rich splicing factor RS2Z32 GN=F4P12.200 OS=Arabidopsis thaliana (Mouse-ear cress) PE=1 SV=1	PREDICTED: uncharacterized protein LOC100193414 isoform X1 [Zea mays]	[R]	General function prediction only	Molecular Function: nucleotide binding (GO:0000166);; Molecular Function: nucleic acid binding (GO:0003676);; Cellular Component: mitochondrion (GO:0005739);; Molecular Function: zinc ion binding (GO:0008270);;
CL4779Contig1	--	[GC]	--	UDP-glucoronosyl and UDP-glucosyl transferase;; Glutaredoxin	Putative UDP-rhamnose:rhamnosyltransferase 1 OS=Fragaria ananassa (Strawberry) PE=2 SV=1	uncharacterized protein LOC100272814 [Zea mays]	--	--	Biological Process: metabolic process (GO:0008152);; Molecular Function: transferase activity, transferring hexosyl groups (GO:0016758);;
CL5207Contig1	--	[R]	General function prediction only	PPR repeat family;; PPR repeat;; Pentatricopeptide repeat domain;; PPR repeat;; Glycosyl hydrolases family 17	Pentatricopeptide repeat-containing protein At4g33170 GN=PCMP-H53 OS=Arabidopsis thaliana (Mouse-ear cress) PE=3 SV=1	hypothetical protein SORBIDRAFT_09g026680 [Sorghum bicolor]	--	--	--
Sugarcane_Unigene_BMK.41823	--	--	--	Pathogenesis-related protein Bet v I family	S-norcoclaurine synthase (Precursor) OS=Thalictrum flavum subsp. glaucum (Yellow meadow rue) PE=1 SV=1	hypothetical protein SORBIDRAFT_03g042330 [Sorghum bicolor]	--	--	Biological Process: defense response (GO:0006952);; Biological Process: response to biotic stimulus (GO:0009607);;
Sugarcane_Unigene_BMK.60908	--	--	--	Protein of unknown function (DUF4005);; IQ calmodulin-binding motif	--	hypothetical protein SORBIDRAFT_06g025790 [Sorghum bicolor]	--	--	--
CL10327Contig1	K06634|0.0|sbi:SORBI_01g008760|hypothetical protein	[DKL]	--	Cyclin, N-terminal domain;; Transcription factor TFIIB repeat	Cyclin-H1-1 OS=Oryza sativa subsp. japonica (Rice) PE=1 SV=1	Cyclin-H1-1 [Saccharum hybrid cultivar R570]	--	--	Biological Process: mitotic cell cycle (GO:0000278);; Biological Process: RNA splicing, via endonucleolytic cleavage and ligation (GO:0000394);; Molecular Function: cyclin-dependent protein serine/threonine kinase activity (GO:0004693);; Cellular Component: cytoplasm (GO:0005737);; Biological Process: regulation of transcription, DNA-templated (GO:0006355);; Biological Process: transcription from…
CL21276Contig1	K06944|0.0|sbi:SORBI_01g050020|hypothetical protein	[T]	Signal transduction mechanisms	TGS domain;; 50S ribosome-binding GTPase;; Ferrous iron transport protein B;; Dynamin family	Developmentally-regulated G-protein 2 GN=F28P22.15 OS=Arabidopsis thaliana (Mouse-ear cress) PE=2 SV=1	developmentally-regulated GTP-binding protein [Saccharum hybrid cultivar R570]	[R]	General function prediction only	Molecular Function: GTP binding (GO:0005525);; Biological Process: protein folding (GO:0006457);; Biological Process: response to heat (GO:0009408);; Biological Process: response to high light intensity (GO:0009644);; Cellular Component: cytoplasmic membrane-bounded vesicle (GO:0016023);; Biological Process: terpenoid biosynthetic process (GO:0016114);; Molecular Function: GDP binding (GO:0019003…
T3_Unigene_BMK.6264	--	--	--	--	--	TPA: putative DUF593 domain containing family protein [Zea mays]	--	--	--
Sugarcane_Unigene_BMK.49628	--	[S]	Function unknown	Eukaryotic protein of unknown function (DUF872)	--	hypothetical protein SORBIDRAFT_01g032100 [Sorghum bicolor]	--	--	--
CL897Contig1	--	[T]	Signal transduction mechanisms	--	--	PREDICTED: uncharacterized protein LOC100216556 isoform X1 [Zea mays]	--	--	Molecular Function: zinc ion binding (GO:0008270);;
Sugarcane_Unigene_BMK.44352	--	--	--	--	--	hypothetical protein SORBIDRAFT_06g025230 [Sorghum bicolor]	--	--	--
CL24218Contig1	--	--	--	GDSL-like Lipase/Acylhydrolase	GDSL esterase/lipase At5g55050 (Precursor) GN=At5g55050 OS=Arabidopsis thaliana (Mouse-ear cress) PE=2 SV=1	hypothetical protein SORBIDRAFT_10g030530 [Sorghum bicolor]	--	--	Biological Process: lipid metabolic process (GO:0006629);; Cellular Component: cytoplasmic membrane-bounded vesicle (GO:0016023);; Molecular Function: hydrolase activity, acting on ester bonds (GO:0016788);;
CL1998Contig1	--	--	--	gag-polyprotein putative aspartyl protease;; Retrotransposon gag protein	--	hypothetical protein SORBIDRAFT_10g026363 [Sorghum bicolor]	--	--	Molecular Function: nucleic acid binding (GO:0003676);; Molecular Function: catalytic activity (GO:0003824);; Biological Process: DNA metabolic process (GO:0006259);;
CL2883Contig1	--	--	--	F-box-like	--	hypothetical protein SORBIDRAFT_05g001915 [Sorghum bicolor]	--	--	--
CL22329Contig1	--	--	--	--	--	PREDICTED: phosphoribosylaminoimidazole carboxylase, chloroplastic-like [Setaria italica]	--	--	--
Sugarcane_Unigene_BMK.65229	--	[U]	Intracellular trafficking, secretion, and vesicular transport	Mitochondrial import receptor subunit Tom22	Mitochondrial import receptor subunit TOM9-2 GN=MRH10.8 OS=Arabidopsis thaliana (Mouse-ear cress) PE=1 SV=3	mitochondrial import receptor subunit TOM22 [Zea mays]	--	--	Cellular Component: mitochondrial outer membrane translocase complex (GO:0005742);; Cellular Component: vacuolar membrane (GO:0005774);; Cellular Component: plasma membrane (GO:0005886);; Biological Process: protein targeting to mitochondrion (GO:0006626);; Cellular Component: plastid (GO:0009536);; Molecular Function: P-P-bond-hydrolysis-driven protein transmembrane transporter activity (GO:0015…
Sugarcane_Unigene_BMK.39832	--	--	--	Root cap	--	hypothetical protein SORBIDRAFT_03g047120 [Sorghum bicolor]	--	--	Cellular Component: cytoplasmic membrane-bounded vesicle (GO:0016023);;
Sugarcane_Unigene_BMK.46513	--	[J]	Translation, ribosomal structure and biogenesis	Ribosomal protein L20	50S ribosomal protein L20, chloroplastic GN=rpl20 OS=Chlorella vulgaris (Green alga) PE=3 SV=2	50S ribosomal protein L20 [Zea mays]	[J]	Translation, ribosomal structure and biogenesis	Molecular Function: structural constituent of ribosome (GO:0003735);; Cellular Component: mitochondrion (GO:0005739);; Cellular Component: ribosome (GO:0005840);; Biological Process: translation (GO:0006412);; Molecular Function: rRNA binding (GO:0019843);;
Sugarcane_Unigene_BMK.66205	K04711|2e-170|sbi:SORBI_01g011140|hypothetical protein	[I]	Lipid transport and metabolism	Hsp20/alpha crystallin family;; Ceramidase	Inactive protein RESTRICTED TEV MOVEMENT 2 GN=RTM2 OS=Arabidopsis thaliana (Mouse-ear cress) PE=3 SV=1	hypothetical protein SORBIDRAFT_01g011140 [Sorghum bicolor]	--	--	Cellular Component: endoplasmic reticulum (GO:0005783);; Cellular Component: Golgi apparatus (GO:0005794);; Biological Process: ceramide metabolic process (GO:0006672);; Cellular Component: integral component of membrane (GO:0016021);; Molecular Function: hydrolase activity, acting on carbon-nitrogen (but not peptide) bonds, in linear amides (GO:0016811);;
gi35126761	--	--	--	Domain of unknown function (DUF3475)	--	hypothetical protein SORBIDRAFT_01g000450 [Sorghum bicolor]	--	--	Cellular Component: plastid (GO:0009536);;
T3_Unigene_BMK.50712	--	--	--	--	--	hypothetical protein SHCRBa_024_H17_F_100 [Saccharum hybrid cultivar R570]	--	--	--
CL5228Contig1	--	[T]	Signal transduction mechanisms	Protein kinase domain;; NAF domain;; Protein tyrosine kinase	CBL-interacting protein kinase 19 GN=P0022D06.5 OS=Oryza sativa subsp. japonica (Rice) PE=1 SV=1	CBL-interacting serine/threonine-protein kinase 11 [Zea mays]	[RTKL]	--	Molecular Function: protein serine/threonine kinase activity (GO:0004674);; Molecular Function: ATP binding (GO:0005524);; Biological Process: protein phosphorylation (GO:0006468);; Biological Process: signal transduction (GO:0007165);; Cellular Component: plastid (GO:0009536);;
CL1802Contig1	--	--	--	--	--	PREDICTED: uncharacterized protein LOC103627474 isoform X2 [Zea mays]	--	--	Biological Process: resolution of meiotic recombination intermediates (GO:0000712);; Cellular Component: plasmodesma (GO:0009506);;
CL21425Contig1	--	[T]	Signal transduction mechanisms	HD domain;; Region found in RelA / SpoT proteins;; HD domain;; TGS domain	Putative GTP diphosphokinase RSH1, chloroplastic (Precursor) GN=OsJ_10786 OS=Oryza sativa subsp. japonica (Rice) PE=2 SV=1	hypothetical protein SORBIDRAFT_04g030900 [Sorghum bicolor]	[TK]	--	Molecular Function: catalytic activity (GO:0003824);; Cellular Component: mitochondrion (GO:0005739);; Biological Process: guanosine tetraphosphate metabolic process (GO:0015969);;
CL21423Contig1	--	--	--	--	--	hypothetical protein SORBIDRAFT_02g024000 [Sorghum bicolor]	--	--	Cellular Component: mitochondrion (GO:0005739);;
Sugarcane_Unigene_BMK.59807	--	--	--	--	--	uncharacterized protein LOC100384679 [Zea mays]	--	--	--
T1_Unigene_BMK.38899	--	--	--	VQ motif	--	hypothetical protein SORBIDRAFT_04g004860 [Sorghum bicolor]	--	--	--
CL23802Contig1	K05917|0.0|sbi:SORBI_05g022350|hypothetical protein	[Q]	Secondary metabolites biosynthesis, transport and catabolism	Cytochrome P450	Obtusifoliol 14-alpha demethylase GN=CYP51 OS=Sorghum bicolor (Sorghum) PE=1 SV=1	hypothetical protein SORBIDRAFT_05g022350 [Sorghum bicolor]	[Q]	Secondary metabolites biosynthesis, transport and catabolism	Molecular Function: monooxygenase activity (GO:0004497);; Molecular Function: iron ion binding (GO:0005506);; Cellular Component: mitochondrion (GO:0005739);; Molecular Function: electron carrier activity (GO:0009055);; Molecular Function: oxidoreductase activity, acting on paired donors, with incorporation or reduction of molecular oxygen (GO:0016705);; Molecular Function: heme binding (GO:00200…
Sugarcane_Unigene_BMK.60263	--	--	--	Alpha/beta hydrolase family	--	hypothetical protein SORBIDRAFT_03g034540 [Sorghum bicolor]	--	--	--
T2_Unigene_BMK.27036	--	[J]	Translation, ribosomal structure and biogenesis	Ribosomal Proteins L2, C-terminal domain;; Ribosomal Proteins L2, RNA binding domain	50S ribosomal protein L2, chloroplastic GN=rpl2-B OS=Saccharum officinarum (Sugarcane) PE=3 SV=1	ribosomal protein L2 [Cenchrus americanus]	[J]	Translation, ribosomal structure and biogenesis	Molecular Function: structural constituent of ribosome (GO:0003735);; Cellular Component: mitochondrion (GO:0005739);; Biological Process: translation (GO:0006412);; Cellular Component: chloroplast (GO:0009507);; Cellular Component: large ribosomal subunit (GO:0015934);; Molecular Function: transferase activity (GO:0016740);; Molecular Function: rRNA binding (GO:0019843);;
CL23681Contig1	--	[O]	Posttranslational modification, protein turnover, chaperones	Xylanase inhibitor C-terminal;; Eukaryotic aspartyl protease	Aspartic proteinase PCS1 (Precursor) GN=T7H20.240 OS=Arabidopsis thaliana (Mouse-ear cress) PE=2 SV=1	hypothetical protein SORBIDRAFT_01g039750 [Sorghum bicolor]	--	--	Molecular Function: aspartic-type endopeptidase activity (GO:0004190);; Cellular Component: endoplasmic reticulum (GO:0005783);; Biological Process: proteolysis (GO:0006508);; Biological Process: embryo development ending in seed dormancy (GO:0009793);; Biological Process: programmed cell death (GO:0012501);;
T3_Unigene_BMK.1360	--	--	--	--	--	PREDICTED: uncharacterized protein LOC101768719 [Setaria italica]	--	--	--
T3_Unigene_BMK.1340	K06129|0.0|sbi:SORBI_01g009270|hypothetical protein	[I]	Lipid transport and metabolism	Lecithin:cholesterol acyltransferase;; Alpha/beta hydrolase family;; PGAP1-like protein	Lecithin-cholesterol acyltransferase-like 1 OS=Arabidopsis thaliana (Mouse-ear cress) PE=2 SV=1	hypothetical protein SORBIDRAFT_01g009270 [Sorghum bicolor]	--	--	Cellular Component: vacuole (GO:0005773);; Cellular Component: plasma membrane (GO:0005886);; Biological Process: lipid metabolic process (GO:0006629);; Molecular Function: O-acyltransferase activity (GO:0008374);; Cellular Component: cytoplasmic membrane-bounded vesicle (GO:0016023);;
T3_Unigene_BMK.5318	--	[I]	Lipid transport and metabolism	--	Elongation of fatty acids protein 3-like GN=HOS3 OS=Arabidopsis thaliana (Mouse-ear cress) PE=2 SV=1	Os12g0635700 [Oryza sativa Japonica Group]	--	--	Cellular Component: integral component of membrane (GO:0016021);;
CL10014Contig1	K06067|0.0|sbi:SORBI_07g018230|hypothetical protein	[B]	Chromatin structure and dynamics	Histone deacetylase domain	Histone deacetylase 6 GN=MDC12.7 OS=Arabidopsis thaliana (Mouse-ear cress) PE=1 SV=1	hypothetical protein SORBIDRAFT_07g018230 [Sorghum bicolor]	[BQ]	--	Biological Process: mitotic G2 phase (GO:0000085);; Cellular Component: nucleus (GO:0005634);; Biological Process: regulation of transcription, DNA-templated (GO:0006355);; Biological Process: photomorphogenesis (GO:0009640);; Biological Process: response to salt stress (GO:0009651);; Biological Process: response to abscisic acid (GO:0009737);; Biological Process: embryo development ending in see…
gi35010572	--	--	--	--	--	hypothetical protein SORBIDRAFT_06g014220 [Sorghum bicolor]	--	--	Cellular Component: cytoplasmic membrane-bounded vesicle (GO:0016023);;
Sugarcane_Unigene_BMK.34711	--	[R]	General function prediction only	O-methyltransferase;; Dimerisation domain	Trans-resveratrol di-O-methyltransferase GN=ROMT OS=Vitis vinifera (Grape) PE=1 SV=2	hypothetical protein SORBIDRAFT_02g006485 [Sorghum bicolor]	--	--	Molecular Function: O-methyltransferase activity (GO:0008171);; Molecular Function: protein dimerization activity (GO:0046983);;
CL16324Contig1	--	[R]	General function prediction only	PPR repeat family;; PPR repeat;; PPR repeat;; Pentatricopeptide repeat domain	Protein Rf1, mitochondrial (Precursor) GN=Rf1 OS=Oryza sativa subsp. indica (Rice) PE=2 SV=1	hypothetical protein SORBIDRAFT_02g004530 [Sorghum bicolor]	--	--	Cellular Component: mitochondrion (GO:0005739);;
T2_Unigene_BMK.41095	K14209|0.0|sbi:SORBI_04g032170|hypothetical protein	[E]	Amino acid transport and metabolism	Transmembrane amino acid transporter protein	Lysine histidine transporter-like 3 GN=At1g61270 OS=Arabidopsis thaliana (Mouse-ear cress) PE=3 SV=2	hypothetical protein SORBIDRAFT_04g032170 [Sorghum bicolor]	[E]	Amino acid transport and metabolism	Cellular Component: integral component of membrane (GO:0016021);;
Sugarcane_Unigene_BMK.53416	--	--	--	SBP domain	Squamosa promoter-binding-like protein 14 OS=Oryza sativa subsp. japonica (Rice) PE=2 SV=1	hypothetical protein SORBIDRAFT_07g027740 [Sorghum bicolor]	--	--	Molecular Function: DNA binding (GO:0003677);; Cellular Component: nucleus (GO:0005634);; Biological Process: transcription, DNA-templated (GO:0006351);;
CL4284Contig1	--	--	--	--	--	hypothetical protein SORBIDRAFT_03g043500 [Sorghum bicolor]	--	--	Cellular Component: nucleus (GO:0005634);; Cellular Component: cytosol (GO:0005829);; Biological Process: regulation of transcription, DNA-templated (GO:0006355);; Cellular Component: plastid (GO:0009536);; Biological Process: flower development (GO:0009908);; Biological Process: trichome branching (GO:0010091);; Biological Process: cotyledon morphogenesis (GO:0048826);; Biological Process: posit…
T1_Unigene_BMK.1565	--	--	--	5'-nucleotidase, C-terminal domain	--	Protein UshA [Beauveria bassiana D1-5]	[F]	Nucleotide transport and metabolism	--
Sugarcane_Unigene_BMK.82476	--	--	--	--	--	hypothetical protein ZEAMMB73_112258 [Zea mays]	--	--	--
T1_Unigene_BMK.20522	--	--	--	--	--	hypothetical protein Sh142J21g_390 [Saccharum hybrid cultivar R570]	--	--	--
gi35014269	--	[O]	Posttranslational modification, protein turnover, chaperones	Papain family cysteine protease;; Cathepsin propeptide inhibitor domain (I29)	Oryzain alpha chain (Precursor) OS=Oryza sativa subsp. japonica (Rice) PE=1 SV=2	TPA: cysteine proteinase Mir3 [Zea mays]	--	--	Molecular Function: cysteine-type endopeptidase activity (GO:0004197);; Molecular Function: phospholipase A2 activity (GO:0004623);; Biological Process: proteolysis (GO:0006508);; Cellular Component: cytoplasmic membrane-bounded vesicle (GO:0016023);;
CL859Contig1	--	--	--	TFIIS helical bundle-like domain	--	hypothetical protein SORBIDRAFT_07g003910 [Sorghum bicolor]	--	--	Molecular Function: DNA binding (GO:0003677);; Cellular Component: nucleus (GO:0005634);; Biological Process: transcription, DNA-templated (GO:0006351);;
CL1859Contig1	--	--	--	PHD-finger	--	PREDICTED: uncharacterized protein LOC103647038 isoform X1 [Zea mays]	--	--	Molecular Function: metal ion binding (GO:0046872);;
CL3176Contig1	--	--	--	Agglutinin;; Aerolysin toxin	--	hypothetical protein F775_18773 [Aegilops tauschii]	--	--	--
Sugarcane_Unigene_BMK.8333	--	--	--	--	--	H0215A08.1 [Oryza sativa Indica Group]	--	--	Molecular Function: purine ribonucleoside binding (GO:0032550);; Molecular Function: adenyl ribonucleotide binding (GO:0032559);; Molecular Function: anion binding (GO:0043168);;
T3_Unigene_BMK.11	K00764|0.0|sbi:SORBI_09g021310|hypothetical protein	[F]	Nucleotide transport and metabolism	Glutamine amidotransferase domain;; Glutamine amidotransferase domain;; Glutamine amidotransferases class-II;; Glutamine amidotransferases class-II	Amidophosphoribosyltransferase 1, chloroplastic (Precursor) GN=F1P15 OS=Arabidopsis thaliana (Mouse-ear cress) PE=2 SV=1	hypothetical protein SORBIDRAFT_09g021310 [Sorghum bicolor]	[F]	Nucleotide transport and metabolism	Molecular Function: amidophosphoribosyltransferase activity (GO:0004044);; Cellular Component: cell wall (GO:0005618);; Biological Process: 'de novo' IMP biosynthetic process (GO:0006189);; Biological Process: purine nucleobase biosynthetic process (GO:0009113);; Biological Process: nucleoside metabolic process (GO:0009116);; Cellular Component: chloroplast (GO:0009507);; Cellular Component: plas…
Sugarcane_Unigene_BMK.70570	K00658|0.0|zma:100284269|dihydrolipoyllysine-residue succinyltransferase component of 2-oxoglutarate dehydrogenase complex	[C]	Energy production and conversion	2-oxoacid dehydrogenases acyltransferase (catalytic domain);; Biotin-requiring enzyme	Dihydrolipoyllysine-residue succinyltransferase component of 2-oxoglutarate dehydrogenase complex 1, mitochondrial (Precursor) GN=At5g55070 OS=Arabidopsis thaliana (Mouse-ear cress) PE=2 SV=1	dihydrolipoyllysine-residue succinyltransferase component of 2-oxoglutarate dehydrogenase complex [Zea mays]	[C]	Energy production and conversion	Molecular Function: dihydrolipoyllysine-residue succinyltransferase activity (GO:0004149);; Cellular Component: mitochondrion (GO:0005739);; Biological Process: tricarboxylic acid cycle (GO:0006099);; Biological Process: response to oxidative stress (GO:0006979);; Molecular Function: zinc ion binding (GO:0008270);; Cellular Component: membrane (GO:0016020);; Cellular Component: cytosolic ribosome…
gi35101728	K13448|8e-58|sbi:SORBI_03g045770|hypothetical protein	[T]	Signal transduction mechanisms	EF hand;; EF hand;; EF-hand domain pair;; EF-hand domain pair;; EF-hand domain;; Secreted protein acidic and rich in cysteine Ca binding region	Probable calcium-binding protein CML10 GN=B1147A04.18 OS=Oryza sativa subsp. japonica (Rice) PE=2 SV=1	hypothetical protein SORBIDRAFT_03g045770 [Sorghum bicolor]	[TZDR]	--	Molecular Function: calcium ion binding (GO:0005509);; Cellular Component: mitochondrion (GO:0005739);;
T1_Unigene_BMK.27646	--	--	--	Domain of unknown function (DUF4220)	--	PREDICTED: uncharacterized protein LOC101760534 [Setaria italica]	--	--	Cellular Component: mitochondrion (GO:0005739);; Cellular Component: membrane (GO:0016020);;
CL21476Contig1	--	[T]	Signal transduction mechanisms	Protein phosphatase 2C	Probable protein phosphatase 2C 64 OS=Oryza sativa subsp. japonica (Rice) PE=2 SV=2	hypothetical protein SORBIDRAFT_02g036610 [Sorghum bicolor]	[T]	Signal transduction mechanisms	Molecular Function: phosphoprotein phosphatase activity (GO:0004721);; Cellular Component: plasma membrane (GO:0005886);; Biological Process: metabolic process (GO:0008152);; Molecular Function: metal ion binding (GO:0046872);;
CL10628Contig1	--	--	--	--	--	hypothetical protein SORBIDRAFT_01g003730 [Sorghum bicolor]	--	--	--
Sugarcane_Unigene_BMK.19906	K01933|3e-67|sbi:SORBI_09g001230|hypothetical protein	[F]	Nucleotide transport and metabolism	AIR synthase related protein, N-terminal domain	Phosphoribosylformylglycinamidine cyclo-ligase, chloroplastic/mitochondrial (Precursor) GN=PUR5 OS=Vigna unguiculata (Cowpea) PE=2 SV=1	hypothetical protein SORBIDRAFT_09g001230 [Sorghum bicolor]	[F]	Nucleotide transport and metabolism	Molecular Function: phosphoribosylformylglycinamidine cyclo-ligase activity (GO:0004641);; Molecular Function: copper ion binding (GO:0005507);; Molecular Function: ATP binding (GO:0005524);; Cellular Component: mitochondrion (GO:0005739);; Biological Process: 'de novo' IMP biosynthetic process (GO:0006189);; Cellular Component: chloroplast (GO:0009507);;
CL8814Contig1	--	--	--	SBP domain	Squamosa promoter-binding-like protein 16 GN=P0702E04.9 OS=Oryza sativa subsp. japonica (Rice) PE=2 SV=1	hypothetical protein SORBIDRAFT_02g029300 [Sorghum bicolor]	--	--	Molecular Function: DNA binding (GO:0003677);; Cellular Component: nucleus (GO:0005634);;
T1_Unigene_BMK.40190	--	--	--	--	--	hypothetical protein SORBIDRAFT_04g025990 [Sorghum bicolor]	--	--	Cellular Component: cytoplasmic membrane-bounded vesicle (GO:0016023);;
CL2266Contig1	--	[S]	Function unknown	U-box domain;; Armadillo/beta-catenin-like repeat;; Armadillo-like;; Leucine rich repeat N-terminal domain	U-box domain-containing protein 4 OS=Oryza sativa subsp. japonica (Rice) PE=2 SV=1	hypothetical protein SORBIDRAFT_04g008430 [Sorghum bicolor]	--	--	Cellular Component: ubiquitin ligase complex (GO:0000151);; Molecular Function: ubiquitin-protein ligase activity (GO:0004842);; Cellular Component: plastid (GO:0009536);; Biological Process: plant-type hypersensitive response (GO:0009626);; Biological Process: defense response to fungus, incompatible interaction (GO:0009817);; Biological Process: protein ubiquitination (GO:0016567);;
CL898Contig1	K09533|0.0|sbi:SORBI_01g028220|hypothetical protein	[UO]	--	DnaJ domain;; Domain of unknown function (DUF4339)	DnaJ homolog subfamily C GRV2 GN=F12C20.7 OS=Arabidopsis thaliana (Mouse-ear cress) PE=1 SV=1	hypothetical protein SORBIDRAFT_01g028220 [Sorghum bicolor]	--	--	Cellular Component: late endosome (GO:0005770);; Cellular Component: vacuolar membrane (GO:0005774);; Cellular Component: endoplasmic reticulum (GO:0005783);; Cellular Component: Golgi apparatus (GO:0005794);; Cellular Component: trans-Golgi network (GO:0005802);; Biological Process: protein folding (GO:0006457);; Biological Process: protein targeting to vacuole (GO:0006623);; Biological Process:…
CL9957Contig1	K09422|2e-72|sbi:SORBI_02g040160|hypothetical protein	[K]	Transcription	--	Myb-related protein 306 OS=Antirrhinum majus (Garden snapdragon) PE=2 SV=1	hypothetical protein SORBIDRAFT_02g040160 [Sorghum bicolor]	--	--	Molecular Function: DNA binding (GO:0003677);;
T2_Unigene_BMK.40156	--	[I]	Lipid transport and metabolism	Lipase (class 3);; Protein of unknown function (DUF2974)	Phospholipase A1-II 6 OS=Oryza sativa subsp. japonica (Rice) PE=2 SV=1	hypothetical protein SORBIDRAFT_03g045220 [Sorghum bicolor]	[I]	Lipid transport and metabolism	Molecular Function: triglyceride lipase activity (GO:0004806);; Cellular Component: mitochondrion (GO:0005739);; Biological Process: lipid metabolic process (GO:0006629);; Cellular Component: cytoplasmic membrane-bounded vesicle (GO:0016023);; Molecular Function: retinyl-palmitate esterase activity (GO:0050253);;
CL21748Contig1	--	[A]	RNA processing and modification	DEAD/DEAH box helicase;; Helicase conserved C-terminal domain	DEAD-box ATP-dependent RNA helicase 9 OS=Oryza sativa subsp. japonica (Rice) PE=2 SV=1	hypothetical protein SORBIDRAFT_08g021180 [Sorghum bicolor]	[LKJ]	--	Biological Process: Group II intron splicing (GO:0000373);; Molecular Function: DNA binding (GO:0003677);; Molecular Function: RNA binding (GO:0003723);; Molecular Function: ATP binding (GO:0005524);; Cellular Component: cell wall (GO:0005618);; Cellular Component: nucleolus (GO:0005730);; Cellular Component: mitochondrion (GO:0005739);; Molecular Function: ATP-dependent helicase activity (GO:000…
CL335Contig1	--	--	--	--	--	hypothetical protein SORBIDRAFT_05g001700 [Sorghum bicolor]	--	--	Cellular Component: mitochondrion (GO:0005739);;
CL19941Contig1	K02321|0.0|sbi:SORBI_10g009040|hypothetical protein	[L]	Replication, recombination and repair	DNA polymerase alpha/epsilon subunit B;; DNA polymerase alpha subunit B N-terminal	--	hypothetical protein SORBIDRAFT_10g009040 [Sorghum bicolor]	[L]	Replication, recombination and repair	Biological Process: double-strand break repair via homologous recombination (GO:0000724);; Molecular Function: DNA binding (GO:0003677);; Molecular Function: DNA-directed DNA polymerase activity (GO:0003887);; Cellular Component: nucleus (GO:0005634);; Cellular Component: mitochondrion (GO:0005739);; Biological Process: DNA replication initiation (GO:0006270);; Biological Process: regulation of D…

## Sheet: Table S5
Table S5 List of predicted target genes corresponding to the differentially expressed miRNAs
Variety	miRNA ID	miRNA name	Target gene ID	Target gene description
The common differentially expressed miRNAs in both ROC22 and FN39	unconservative_Sugarcane_Unigene_BMK.66937_28432	nov_28432	Sugarcane_Unigene_BMK.51481	Uncharacterized protein
			CL9Contig5	Phosphatase 2A-3 catalytic subunit-like (PP2Ac)
			Sugarcane_Unigene_BMK.42250	Uncharacterized protein
			Sugarcane_Unigene_BMK.85933	Uncharacterized protein
			CL20921Contig1	Translocase of the outer mitochondrial membrane 40 (TOM40)
			CL359Contig1	Uncharacterized protein
			Sugarcane_Unigene_BMK.39175	Uncharacterized protein
	unconservative_T2_Unigene_BMK.30768_36311	nov_36311	T3_Unigene_BMK.50033	Pseudo-response regulator 73 (PRR73)
			CL10628Contig1	Calmodulin-like protein 32 (CML32)
			T2_Unigene_BMK.30768	Uncharacterized protein
			CL9044Contig1	Uncharacterized protein
			T3_Unigene_BMK.13803	Uncharacterized protein
			Sugarcane_Unigene_BMK.11452	Uncharacterized protein
	unconservative_CL9044Contig1_9377	nov_9377	T3_Unigene_BMK.50033	Pseudo-response regulator 73 (PRR73)
			CL10628Contig1	Calmodulin-like protein 32 (CML32)
			T2_Unigene_BMK.30768	Uncharacterized protein
			CL9044Contig1	Uncharacterized protein
			T3_Unigene_BMK.13803	Uncharacterized protein
			Sugarcane_Unigene_BMK.11452	Uncharacterized protein
	conservative_Sugarcane_Unigene_BMK.11814_18991	miR395b	Sugarcane_Unigene_BMK.53035	ATP-sulfurylase 3 (ATPs-3)
			gi34959686	Sulfate transporter 2;1 (SULTR2;1)
			Sugarcane_Unigene_BMK.23824	Uncharacterized protein
			Sugarcane_Unigene_BMK.20720	Sulfate transporter 2;2 (SULTR2;2)
			CL26973Contig1	Low affinity sulfate transporter 3-like (LAST-3)
			Sugarcane_Unigene_BMK.24280	Uncharacterized protein
	unconservative_CL6295Contig1_14125	nov_14125	T3_Unigene_BMK.562	Uncharacterized protein
			Sugarcane_Unigene_BMK.81908	Uncharacterized protein
			CL6295Contig1	Uncharacterized protein
			T1_Unigene_BMK.27272	TLD domain-containing protein 2
	unconservative_CL6295Contig1_14124	nov_14124	T3_Unigene_BMK.562	Uncharacterized protein
			Sugarcane_Unigene_BMK.81908	Uncharacterized protein
			CL6295Contig1	Uncharacterized protein
			T1_Unigene_BMK.27272	TLD domain-containing protein 2
	unconservative_Sugarcane_Unigene_BMK.34236_21774	nov_21774	Sugarcane_Unigene_BMK.34236	Uncharacterized protein
			T2_Unigene_BMK.10651	Uncharacterized protein
	conservative_T3_Unigene_BMK.50162_40914	miR6482	Sugarcane_Unigene_BMK.7588	Reduced hyperosmolality-induced Ca2+ increase 1 (osca1)
			Sugarcane_Unigene_BMK.63511	Uncharacterized protein
			T3_Unigene_BMK.50162	Beta-glucuronosyltransferase 14B (GlcAT14B)
			Sugarcane_Unigene_BMK.19766	Uncharacterized protein
			Sugarcane_Unigene_BMK.50742	Uncharacterized protein
	unconservative_CL4778Contig1_3741	nov_3741	T2_Unigene_BMK.27036	50S chloroplastic ribosomal protein L2 (PRPL2)
			CL18846Contig1	Clathrin assembly protein (CLAP)
			CL4778Contig1	50S chloroplastic ribosomal protein L2 (PRPL2)
	unconservative_T3_Unigene_BMK.25991_38782	nov_38782	T3_Unigene_BMK.25991	Uncharacterized protein
The specific differentially expressed miRNAs in ROC22	conservative_CL26672Contig1_15829	miR9492	Sugarcane_Unigene_BMK.40502	Scarecrow-like protein (SCL)
			Sugarcane_Unigene_BMK.21401	Uncharacterized protein
			T2_Unigene_BMK.12325	Uncharacterized protein
			Sugarcane_Unigene_BMK.35947	Uncharacterized protein
			T3_Unigene_BMK.2642	Uncharacterized protein
			T3_Unigene_BMK.23867	Uncharacterized protein
			gi35101728	Calmodulin-like protein 10 (CML10)
			CL9907Contig1	Voltage-dependent anion channel 2 (VDAC2)
			Sugarcane_Unigene_BMK.17886	Uncharacterized protein
			T1_Unigene_BMK.9436	Uncharacterized protein
			Sugarcane_Unigene_BMK.45639	Protein NRT1/PTR family 5.10 (NPF5.10)
			Sugarcane_Unigene_BMK.83823	Uncharacterized protein
			T1_Unigene_BMK.20031	Uncharacterized protein
			CL8006Contig1	Uncharacterized protein
	conservative_CL13043Contig1_12201	miR396a-5p	gi34938144	Growth-regulating factor 2 (GRF2)
			Sugarcane_Unigene_BMK.31619	Uncharacterized protein
			CL5337Contig1	Ubiquitin carboxyl-terminal hydrolase (UCH)
			CL13043Contig1	Uncharacterized protein
			Sugarcane_Unigene_BMK.42384	RNA dependent DNA polymerase (RDDP)
	conservative_CL24898Contig1_13005	miR165a-5p	Sugarcane_Unigene_BMK.11916	Uncharacterized protein
			CL24898Contig1	DNA-directed RNA polymerase V subunit 1 (RPB1)
			CL15883Contig1	Uncharacterized protein
			CL5569Contig1	Uncharacterized protein
	conservative_Sugarcane_Unigene_BMK.4116_22946	miR5677	Sugarcane_Unigene_BMK.4116	Uncharacterized protein
			Sugarcane_Unigene_BMK.78446	Uncharacterized protein
	unconservative_Sugarcane_Unigene_BMK.39299_22650	nov_22650	CL26Contig3	Auxin response factor 6 (ARF6)
	unconservative_CL22329Contig1_5449	nov_5449	CL22329Contig1	Uncharacterized protein
	conservative_CL21518Contig1_10252	miR5231	CL21518Contig1	Branched-chain alpha-keto acid decarboxylase E1 beta subunit (BCDH BETA1)
The specific differentially expressed miRNAs in FN39	unconservative_T3_Unigene_BMK.49787_40875	nov_40875	Sugarcane_Unigene_BMK.45769	Peptide methionine sulfoxide reductase A2-1 (MSRA2-1)
			CL15087Contig1	Uncharacterized protein
			Sugarcane_Unigene_BMK.44352	Uncharacterized protein
			CL23211Contig1	UV-B-induced protein
			Sugarcane_Unigene_BMK.26269	Uncharacterized protein
			gi35131152	Rhodanese-like domain-containing protein 7 (STR7)
			CL23298Contig1	Pin-likes 1 (PILS1)
			CL11333Contig1	Protein trichome birefringence-like 31 (TBL31)
			Sugarcane_Unigene_BMK.48476	Uncharacterized protein
			T3_Unigene_BMK.4214	Peptidyl-prolyl cis-trans isomerase CYP20-3 (CYP20-3)
			gi35242909	Uncharacterized protein
			Sugarcane_Unigene_BMK.73427	Alanine–tRNA ligase, chloroplastic (Ala)
			Sugarcane_Unigene_BMK.67477	Uncharacterized protein
			Sugarcane_Unigene_BMK.46721	Elongator complex protein 6 (ELP6)
			Sugarcane_Unigene_BMK.6804	NAC domain-containing protein 78 (NAC078)
	conservative_Sugarcane_Unigene_BMK.26076_20678	miR165a-3p	T1_Unigene_BMK.18101	Uncharacterized protein
			Sugarcane_Unigene_BMK.68061	Rubisco large subunit-binding protein (rbcLBP)
			Sugarcane_Unigene_BMK.45944	Uncharacterized protein
			CL5569Contig1	Uncharacterized protein
			T3_Unigene_BMK.35959	Uncharacterized protein
			CL11353Contig1	Homeobox-leucine zipper protein (HOX32)
			T2_Unigene_BMK.6723	Uncharacterized protein
			Sugarcane_Unigene_BMK.11916	Uncharacterized protein
			Sugarcane_Unigene_BMK.90182	Uncharacterized protein
			CL15883Contig1	Uncharacterized protein
			Sugarcane_Unigene_BMK.72615	Uncharacterized protein
	conservative_T1_Unigene_BMK.40479_34605	miR1510b-5p	Sugarcane_Unigene_BMK.33628	Uncharacterized protein
			Sugarcane_Unigene_BMK.56105	Nuclear transcription factor Y subunit C-1 (NFYC-1)
			Sugarcane_Unigene_BMK.51920	Uncharacterized protein
			T3_Unigene_BMK.1340	lecithin-cholesterol acyltransferase-like 1 (LCAT)
			Sugarcane_Unigene_BMK.69798	Uncharacterized protein
			Sugarcane_Unigene_BMK.63318	Uncharacterized protein
			CL25232Contig1	Uncharacterized protein
			Sugarcane_Unigene_BMK.66804	Uncharacterized protein
	conservative_Sugarcane_Unigene_BMK.8731_31839	miR172b-5p	Sugarcane_Unigene_BMK.8333	Uncharacterized protein
			T3_Unigene_BMK.29935	Uncharacterized protein
			Sugarcane_Unigene_BMK.18340	Uncharacterized protein
			Sugarcane_Unigene_BMK.8731	Uncharacterized protein
			Sugarcane_Unigene_BMK.4788	Uncharacterized protein
	unconservative_Sugarcane_Unigene_BMK.24423_20472	nov_20472	Sugarcane_Unigene_BMK.24423	Uncharacterized protein
			CL7998Contig1	Autophagy-related protein 8C-like (ATG8c)
			CL8880Contig1	Uncharacterized protein
			Sugarcane_Unigene_BMK.39794	Uncharacterized protein
	unconservative_Sugarcane_Unigene_BMK.70425_29190	nov_29190	T3_Unigene_BMK.3543	ATPase family AAA domain-containing protein 3-A (ATAD3A)
			Sugarcane_Unigene_BMK.19886	Uncharacterized protein
			Sugarcane_Unigene_BMK.69584	Uncharacterized protein
	unconservative_T3_Unigene_BMK.47098_40467	nov_40467	T3_Unigene_BMK.47098	Uncharacterized protein
			T3_Unigene_BMK.23933	Uncharacterized protein
	unconservative_T3_Unigene_BMK.33670_39468	nov_39468	T3_Unigene_BMK.47098	Uncharacterized protein
			T3_Unigene_BMK.23933	Uncharacterized protein
	conservative_T1_Unigene_BMK.2423_33280	miR1157-5p	T3_Unigene_BMK.50892	Uncharacterized protein
			T1_Unigene_BMK.2423	Pentatricopeptide repeat-containing protein (PPR)
			CL1859Contig1	RING/FYVE/PHD zinc finger superfamily protein (RING/FYVE/PHD-type)
	conservative_T3_Unigene_BMK.49060_40746	miR812f	CL4784Contig1	30S chloroplastic ribosomal protein S6 (PRPS6)
			T3_Unigene_BMK.49060	Putative RNA-binding protein Luc7-like 1 (Luc7l)
	conservative_Sugarcane_Unigene_BMK.82476_31313	miR2275b-5p	Sugarcane_Unigene_BMK.82476	Uncharacterized protein
	unconservative_Sugarcane_Unigene_BMK.13969_19234	nov_19234	Sugarcane_Unigene_BMK.13969	Uncharacterized protein
ROC22 and FN39 respectively represent sugarcane mosaic disease-susceptible and -resistant varieties.

## Sheet: Table S6
Table S6 The quantitative primers of the 12 selected miRNAs
miRNA name	Primer name	Sequence (5’-3’)
miR159	miRNA sequence	TTTGGATTGAAGGGAGCTCTG
	RT primer	GTCGTATCCAGTGCAGGGTCCGAGGTATTCGCACTGGATACGACCAGAGC
	RT-qPCR forward primer	GCGCTTTGGATTGAAGGGA
miR395b	miRNA sequence	TGAAGTGTTTGGGGGAACTC
	RT primer	GTCGTATCCAGTGCAGGGTCCGAGGTATTCGCACTGGATACGACGAGTTC
	RT-qPCR forward primer	CTCACGCACTGAAGTGTTTGG
miR165a-3p	miRNA sequence	TCGGACCAGGCTTCATTC
	RT primer	GTCGTATCCAGTGCAGGGTCCGAGGTATTCGCACTGGATACGACGAATGA
	RT-qPCR forward primer	GCGCTCGGACCAGGCT
miR396a-5p	miRNA sequence	TTCCACAGCTTTCTTGAACTT
	RT primer	GTCGTATCCAGTGCAGGGTCCGAGGTATTCGCACTGGATACGACAAGTTC
	RT-qPCR forward primer	GCGCTTCCACAGCTTTCTT
miR812f	miRNA sequence	GCGGATGATGATGCCAAGGCT
	RT primer	GTCGTATCCAGTGCAGGGTCCGAGGTATTCGCACTGGATACGACAGCCTT
	RT-qPCR forward primer	GTATGCGGATGATGATGCC
miR1510b-5p	miRNA sequence	ACATGGATTGAGGTGAATACG
	RT primer	GTCGTATCCAGTGCAGGGTCCGAGGTATTCGCACTGGATACGACCGTATT
	RT-qPCR forward primer	GCATGCACATGGATTGAGGTG
miR9492	miRNA sequence	GATCTACTTTTGAAACATCCAGAT
	RT primer	GTCGTATCCAGTGCAGGGTCCGAGGTATTCGCACTGGATACGACATCTGG
	RT-qPCR forward primer	GCCGCGGATCTACTTTTGAAACAT
nov_3741	miRNA sequence	GGCGGATGTAGCCAAGTGGA
	RT primer	GTCGTATCCAGTGCAGGGTCCGAGGTATTCGCACTGGATACGACTCCACT
	RT-qPCR forward primer	GCCTCGGCGGATGTAGCCA
nov_9377	miRNA sequence	GGTGTCATCTTTCCTGAAGC
	RT primer	GTCGTATCCAGTGCAGGGTCCGAGGTATTCGCACTGGATACGACGCTTCA
	RT-qPCR forward primer	GTCACGGTGTCATCTTTCC
nov_22650	miRNA sequence	ACGGCATAATTAGACGAAC
	RT primer	GTCGTATCCAGTGCAGGGTCCGAGGTATTCGCACTGGATACGACGTTCGT
	RT-qPCR forward primer	GTGCGCACGGCATAATTAG
nov_28432	miRNA sequence	TTTTTTAGATCCATAGTTTTT
	RT primer	GTCGTATCCAGTGCAGGGTCCGAGGTATTCGCACTGGATACGACAAAAAC
	RT-qPCR forward primer	CGGCCGCGTTTTTTAGATCCAT
nov_20472	miRNA sequence	TGTAAAAAAAGTACTGTAGCA
	RT primer	GTCGTATCCAGTGCAGGGTCCGAGGTATTCGCACTGGATACGACTGCTAC
	RT-qPCR forward primer	CGGCCGCGTGTAAAAAAAGTACT
nov_40875	miRNA sequence	AAAGTCATGGCTGAAAATACTGTT
	RT primer	GTCGTATCCAGTGCAGGGTCCGAGGTATTCGCACTGGATACGACAACAGT
	RT-qPCR forward primer	GCGGCAAAGTCATGGCTGAAAAT
miRNA reverse primer	RT-qPCR reverse primer	GTGCAGGGTCCGAGGT

## Sheet: Table S7
Table S7 The quantitative primers of the 15 predicted target genes
Predicted target gene name	Forward primer (5’-3’)	Reverse primer (5’-3’)
PP2A	GGAAAGCAATGTTCAGCCTGT	TCGTATCTGGACACTTTCCACC
rbcLBP	TGGTAACATGACGGTGGAGTT	TGTTCTTCCACATCCTCAGCAA
UCH	AAGTCAGCCGTGTAAGGAAGAA	ATTTCCCGTAGTGCTCAACGAC
RDDP	TGTCTGGATCTCTGTGCCAA	CAGCAATGGCTTCAACGCTA
GRF2	GGCCTCTCTATCAAGGCTACAC	GTACTTGTGATCAGCCATTGCC
PRPS6	GCCTTGGCATCATCATCCGC	ACTCGCTTCAACTGCGGAAA
NFYC-1	GTCGGACTTCAAGAACCACCA	TGGTGAGCTCGAGGATGAAG
CML10	GTGTTCCGCAAGTTCGACGC	TCCAGGCTGATGAAGCCGTC
PRPL2	TTCGCTGGCGTTACTACGAG	GCATTTGCTGCTGCCGAATA
PRR73	GGGAGCAGTTGACTTCTTGGTA	TGTCTGGATGCCACTTTCACTT
ARF6	ACTTTCACCGGAGGAGGTTCAA	CGATTCCTGCATGCTCACATAG
PP2Ac	TTCAAGGGCCCATCAACTTGTA	CCGATTTCGAGAATAGCAGCCA
ATG8c	AAAGGAGGCAAGCTGAGGCTAA	ACAAACTGTCCAACTGTGAGGT
ELP6	GGTTGTAACCTTTCCCTGCAT	AATGATGGCTTGCCTCGGAA
ATPs-3	TTATGCTGGGCCAACTGAGG	TACCAGCAGGATCCCTTCCA
LAST-3	GTCTGCTCTGCGCTACATGA	ATCGCTGACAGCCAGAACAA

## Sheet: Table S8
Table S8 Primers used for cloning the candidate miRNAs and expression analysis of the Nicotiana benthamiana immune-related marker genes
Gene name	Forward primer (5’-3’)	Reverse primer (5’-3’)	Purpose
nov_3741-cDNA	CTTTAGCTGGATAAGGGGCG	AAAAACCCACAACCCCTTG	Gene cloning
nov_22650-cDNA	TTCATTTTAGTGCTGGGACGG	CAGGAGAATCAAAAGCACTCG	Gene cloning
nov_40875-cDNA	CGGTGTGTAGTTTACGTGGT	ACGAACAGTATTTTCAGCCA	Gene cloning
nov_3741-1301	GGACTAGTCTTTAGCTGGATAAGGGGC	CGGGATCCAAAAACCCACAACC	Construction of overexpression vector
nov_22650-1301	GGACTAGTTTCATTTTAGTGCTGGGAC	CGGGATCCCAGGAGAATCAAAAG	Construction of overexpression vector
nov_40875-1301	GGACTAGTCGGTGTGTAGTTTACGTGG	CGGGATCCACGAACAGTATTTTCA	Construction of overexpression vector
nov_3741-QF	TAGCTGGATAAGGGGCGGAT	GCAATAATGCGATGGGCGAA	RT-qPCR
nov_22650-QF	CATTTTAGTGCTGGGACGGC	ATGGTGTATAGGCGTGCGTC	RT-qPCR
nov_40875-QF	CGGTGTGTAGTTTACGTGGT	ACGAACAGTATTTTCAGCCA	RT-qPCR
HSR201	CAGCAGTCCTTTGGCGTTGTC	GCTCAGTTTAGCCGCAGTTGTG	RT-qPCR
HSR203	TGGCTCAACGATTACGCA	GCACGAAACCTGGATGG	RT-qPCR
HSR515	TTGGGCAGAATAGATGGGTA	TTTGGTGAAAGTCTTGGCTC	RT-qPCR
NPR1	GGCGAGGAGTCCGTTCTTTAA	TCAACCAGGAATGCCACAGC	RT-qPCR
PR-1a/c	AACCTTTGACCTGGGACGAC	GCACATCCAACACGAACCGA	RT-qPCR
PR2	TGATGCCCTTTTGGATTCTATG	AGTTCCTGCCCCGCTTT	RT-qPCR
PR3	CAGGAGGGTATTGCTTTGTTAGG	CGTGGGAAGATGGCTTGTTGTC	RT-qPCR
EFE26	CGGACGCTGGTGGCATAAT	CAACAAGAGCTGGTGCTGGATA	RT-qPCR
Accdeaminase	TCTGAGGTTACTGATTTGGATTGG	TGGACATGGTGGATAGTTGCT	RT-qPCR
EF1-α	TGCTGCTGTAACAAGATGGATGC	GAGATGGGGACAAAGGGGATT	RT-qPCR
